# Supplementary material for: Bis[2-(1H-benzimidazol-2-yl)­phenolato]­dimethanol­manganese(III) chloride
Source: Acta Crystallogr Sect E Struct Rep Online. 2010 Apr 14;66(Pt 5):m523. doi: 10.1107/S1600536810012894 (PMC2979052; doi:10.1107/S1600536810012894)
Supplement: Supplementary file 1 [file e-66-0m523-sup1.cif]

##############################################################################
###                                                                        ###
###        Electronic paper (Acta Crystallographica Section E)             ###
###                                                                        ###
##############################################################################
#                                                                            #
# This CIF contains the data in a paper accepted for publication in Acta     #
# Crystallographica Section E. It conforms to the requirements of Notes      #
# for Authors for Section E, and has been peer reviewed under the auspices   #
# of the IUCr Commission on Journals.                                        #
#                                                                            #
# Full details of the Crystallographic Information File format               #
# are given in the paper "The Crystallographic Information File (CIF):       #
# a New Standard Archive File for Crystallography" by S. R. Hall, F. H.      #
# Allen and I. D. Brown [Acta Cryst. (1991), A47, 655-685].                  #
#                                                                            #
# The current version of the core CIF dictionary is obtainable from          #
# ftp://ftp.iucr.org/pub/cif_core.dic. The current version number is 2.4.    #
#                                                                            #
# Software is freely available for graphical display of the structure(s) in  #
# this CIF.  For information consult the CIF home page http://www.iucr.org/  #
# cif/home.html                                                              #
#                                                                            #
# This file may be used for bona fide research purposes within the           #
# scientific community so long as proper attribution is given to the journal # 
# article from which it was obtained.                                        #
#                                                                            #
##############################################################################
                                             
data_I
_audit_creation_method     SHELXL97
_chemical_name_systematic
;
Bis[2-(1<i>H</i>-benzimidazol-2-yl)phenolato]dimethanolmanganese(III) chloride
;
_chemical_name_common     ?
_chemical_formula_moiety     'C28 H26 Mn N4 O4 +, Cl -'
_chemical_formula_sum     'C28 H26 Cl Mn N4 O4'
_chemical_formula_iupac     '[Mn (C13 H9 N2 O)2 (C H4 O)2] Cl'
_chemical_formula_weight     572.92
_chemical_melting_point     ?
_symmetry_cell_setting     monoclinic
_symmetry_space_group_name_H-M     'C 2/c'
_symmetry_space_group_name_Hall     '-C 2yc'
loop_
    _symmetry_equiv_pos_as_xyz
    'x, y, z'
    '-x, y, -z+1/2'
    'x+1/2, y+1/2, z'
    '-x+1/2, y+1/2, -z+1/2'
    '-x, -y, -z'
    'x, -y, z-1/2'
    '-x+1/2, -y+1/2, -z'
    'x+1/2, -y+1/2, z-1/2'
_cell_length_a     17.897(4)
_cell_length_b     9.0349(19)
_cell_length_c     16.024(3)
_cell_angle_alpha     90.00
_cell_angle_beta     93.502(4)
_cell_angle_gamma     90.00
_cell_volume     2586.2(10)
_cell_formula_units_Z     4
_cell_measurement_reflns_used     1038
_cell_measurement_theta_min     2.28
_cell_measurement_theta_max     21.75
_cell_measurement_temperature     298(2)
_exptl_crystal_description     sheet
_exptl_crystal_colour     black
_exptl_crystal_size_max     0.30
_exptl_crystal_size_mid     0.10
_exptl_crystal_size_min     0.06
_exptl_crystal_density_diffrn     1.471
_exptl_crystal_density_meas     ?
_exptl_crystal_density_method     'not measured'
_exptl_crystal_F_000     1184
_exptl_absorpt_coefficient_mu     0.657
_exptl_absorpt_correction_type     multi-scan
_exptl_absorpt_process_details     '(SADABS; Bruker, 2000)'
_exptl_absorpt_correction_T_min     0.827
_exptl_absorpt_correction_T_max     0.962
_exptl_special_details
;
;
_diffrn_ambient_temperature     298(2)
_diffrn_radiation_type     MoK\a
_diffrn_radiation_wavelength     0.71073
_diffrn_radiation_source     'fine-focus sealed tube'
_diffrn_radiation_monochromator     graphite
_diffrn_measurement_device_type     'Bruker SMART 1K CCD'
_diffrn_measurement_method     \w
_diffrn_detector_area_resol_mean     ?
_diffrn_reflns_number     5075
_diffrn_reflns_av_R_equivalents     0.0730
_diffrn_reflns_av_sigmaI/netI     0.0953
_diffrn_reflns_theta_min     2.28
_diffrn_reflns_theta_max     25.01
_diffrn_reflns_theta_full     25.01
_diffrn_measured_fraction_theta_max     0.985
_diffrn_measured_fraction_theta_full     0.985
_diffrn_reflns_limit_h_min     -21
_diffrn_reflns_limit_h_max     20
_diffrn_reflns_limit_k_min     -10
_diffrn_reflns_limit_k_max     10
_diffrn_reflns_limit_l_min     -17
_diffrn_reflns_limit_l_max     19
_diffrn_standards_number     0
_diffrn_standards_interval_count     ?
_diffrn_standards_interval_time     ?
_diffrn_standards_decay_%     ?
_refine_special_details
;
Refinement of <i>F</i>^2^ against ALL reflections. The weighted <i>R</i>-factor
wR and goodness of fit <i>S</i> are based on <i>F</i>^2^, conventional
<i>R</i>-factors <i>R</i> are based on <i>F</i>, with <i>F</i> set to zero for
negative <i>F</i>^2^. The threshold expression of <i>F</i>^2^ >
\s(<i>F</i>^2^) is used only for calculating <i>R</i>-factors(gt) etc. and is
not relevant to the choice of reflections for refinement. <i>R</i>-factors
based on <i>F</i>^2^ are statistically about twice as large as those based on
<i>F</i>, and <i>R</i>- factors based on ALL data will be even larger.
;
_reflns_number_total     2241
_reflns_number_gt     1444
_reflns_threshold_expression     I>2\s(I)
_refine_ls_structure_factor_coef     Fsqd
_refine_ls_matrix_type     full
_refine_ls_R_factor_all     0.1082
_refine_ls_R_factor_gt     0.0688
_refine_ls_wR_factor_gt     0.1671
_refine_ls_wR_factor_ref     0.1947
_refine_ls_goodness_of_fit_ref     1.007
_refine_ls_restrained_S_all     1.007
_refine_ls_number_reflns     2241
_refine_ls_number_parameters     179
_refine_ls_number_restraints     1
_refine_ls_hydrogen_treatment     constr
_refine_ls_weighting_scheme     calc
_refine_ls_weighting_details
               'calc w = 1/[\s^2^(Fo^2^)+(0.0997P)^2^] where P=(Fo^2^+2Fc^2^)/3'
_atom_sites_solution_hydrogens     geom
_atom_sites_solution_primary     direct
_atom_sites_solution_secondary     difmap
_refine_ls_shift/su_max     0.000
_refine_ls_shift/su_mean     0.000
_refine_diff_density_max     0.722
_refine_diff_density_min     -0.414
_refine_ls_extinction_method     none
_refine_ls_extinction_coef     ?
loop_
    _atom_type_symbol
    _atom_type_description
    _atom_type_scat_dispersion_real
    _atom_type_scat_dispersion_imag
    _atom_type_scat_source
    'C' 'C' 0.0033 0.0016
                         'International Tables Vol C Tables 4.2.6.8 and 6.1.1.4'
    'H' 'H' 0.0000 0.0000
                         'International Tables Vol C Tables 4.2.6.8 and 6.1.1.4'
    'N' 'N' 0.0061 0.0033
                         'International Tables Vol C Tables 4.2.6.8 and 6.1.1.4'
    'O' 'O' 0.0106 0.0060
                         'International Tables Vol C Tables 4.2.6.8 and 6.1.1.4'
    'Cl' 'Cl' 0.1484 0.1585
                         'International Tables Vol C Tables 4.2.6.8 and 6.1.1.4'
    'Mn' 'Mn' 0.3368 0.7283
                         'International Tables Vol C Tables 4.2.6.8 and 6.1.1.4'
_computing_data_collection     'SMART (Bruker, 2000)'
_computing_cell_refinement     'SAINT (Bruker, 2000)'
_computing_data_reduction     'SAINT (Bruker, 2000)'
_computing_structure_solution     'SHELXS97 (Sheldrick, 2008)'
_computing_structure_refinement     'SHELXL97 (Sheldrick, 2008)'
_computing_molecular_graphics     'SHELXTL/PC (Sheldrick, 2008)'
_computing_publication_material     'SHELXTL/PC (Sheldrick, 2008)'
loop_
    _atom_site_type_symbol
    _atom_site_label
    _atom_site_fract_x
    _atom_site_fract_y
    _atom_site_fract_z
    _atom_site_U_iso_or_equiv
    _atom_site_adp_type
    _atom_site_calc_flag
    _atom_site_refinement_flags
    _atom_site_occupancy
    _atom_site_disorder_assembly
    _atom_site_disorder_group
    Mn Mn1 0.5000 1.0000 0.0000 0.0291(4) Uani d S 1 . .
    N N1 0.4766(3) 0.7876(5) 0.0331(3) 0.0435(12) Uani d . 1 . .
    N N2 0.4849(3) 0.5839(5) 0.1099(3) 0.0518(14) Uani d . 1 . .
    H H2 0.5016 0.5225 0.1476 0.062 Uiso calc R 1 . .
    O O1 0.5985(2) 0.9683(4) 0.0406(3) 0.0473(11) Uani d . 1 . .
    O O2 0.4667(2) 1.0747(4) 0.1266(2) 0.0499(11) Uani d D 1 . .
    C C1 0.6238(3) 0.8846(6) 0.1061(3) 0.0414(14) Uani d . 1 . .
    C C2 0.5854(3) 0.7679(6) 0.1370(3) 0.0409(14) Uani d . 1 . .
    C C3 0.6160(4) 0.6872(6) 0.2031(4) 0.0509(16) Uani d . 1 . .
    H H3 0.5890 0.6092 0.2244 0.061 Uiso calc R 1 . .
    C C4 0.6883(4) 0.7211(7) 0.2396(4) 0.065(2) Uani d . 1 . .
    H H4 0.7094 0.6676 0.2847 0.078 Uiso calc R 1 . .
    C C5 0.7259(3) 0.8380(7) 0.2046(4) 0.0541(17) Uani d . 1 . .
    H H5 0.7736 0.8635 0.2262 0.065 Uiso calc R 1 . .
    C C6 0.6942(3) 0.9148(6) 0.1399(4) 0.0472(15) Uani d . 1 . .
    H H6 0.7211 0.9914 0.1173 0.057 Uiso calc R 1 . .
    C C7 0.5144(3) 0.7165(5) 0.0934(3) 0.0327(13) Uani d . 1 . .
    C C8 0.4166(3) 0.6958(6) 0.0065(4) 0.0436(15) Uani d . 1 . .
    C C9 0.3598(4) 0.7060(6) -0.0577(4) 0.0519(17) Uani d . 1 . .
    H H9 0.3553 0.7887 -0.0922 0.062 Uiso calc R 1 . .
    C C10 0.3117(3) 0.5900(7) -0.0673(4) 0.0537(17) Uani d . 1 . .
    H H10 0.2731 0.5950 -0.1087 0.064 Uiso calc R 1 . .
    C C11 0.3180(4) 0.4667(7) -0.0184(4) 0.0593(19) Uani d . 1 . .
    H H11 0.2836 0.3905 -0.0277 0.071 Uiso calc R 1 . .
    C C12 0.3722(4) 0.4514(6) 0.0427(4) 0.0537(17) Uani d . 1 . .
    H H12 0.3756 0.3669 0.0758 0.064 Uiso calc R 1 . .
    C C13 0.4212(3) 0.5632(6) 0.0540(3) 0.0411(14) Uani d . 1 . .
    C C14 0.4002(4) 1.0293(7) 0.1622(4) 0.066(2) Uani d . 1 . .
    H H14A 0.3714 0.9686 0.1230 0.100 Uiso calc R 1 . .
    H H14B 0.3715 1.1149 0.1756 0.100 Uiso calc R 1 . .
    H H14C 0.4125 0.9737 0.2122 0.100 Uiso calc R 1 . .
    Cl Cl1 0.5000 0.3350(2) 0.2500 0.0652(8) Uani d S 1 . .
    H H2O 0.4843 1.1487 0.1572 0.031(14) Uiso d RD 1 . .
loop_
    _atom_site_aniso_label
    _atom_site_aniso_U_11
    _atom_site_aniso_U_22
    _atom_site_aniso_U_33
    _atom_site_aniso_U_12
    _atom_site_aniso_U_13
    _atom_site_aniso_U_23
    Mn1 0.0406(7) 0.0171(5) 0.0290(7) -0.0039(5) -0.0035(5) 0.0035(5)
    N1 0.061(3) 0.026(2) 0.043(3) -0.006(2) 0.003(2) 0.001(2)
    N2 0.080(4) 0.030(3) 0.047(3) 0.003(3) 0.014(3) 0.007(2)
    O1 0.052(3) 0.041(2) 0.048(3) -0.0053(18) -0.0010(19) 0.0075(19)
    O2 0.073(3) 0.038(2) 0.040(2) -0.017(2) 0.011(2) -0.016(2)
    C1 0.054(4) 0.035(3) 0.035(3) 0.002(3) -0.001(3) -0.006(3)
    C2 0.052(4) 0.035(3) 0.035(3) 0.005(3) -0.003(3) -0.011(3)
    C3 0.071(4) 0.023(3) 0.059(4) -0.005(3) 0.008(3) 0.002(3)
    C4 0.101(6) 0.046(4) 0.045(4) 0.029(4) -0.020(4) 0.005(3)
    C5 0.048(4) 0.047(4) 0.065(4) 0.007(3) -0.018(3) -0.013(3)
    C6 0.053(4) 0.037(3) 0.051(4) 0.000(3) -0.002(3) -0.003(3)
    C7 0.051(3) 0.023(3) 0.024(3) 0.008(2) 0.001(2) 0.004(2)
    C8 0.050(4) 0.037(3) 0.045(4) -0.019(3) 0.016(3) -0.018(3)
    C9 0.074(5) 0.037(3) 0.044(4) 0.003(3) -0.003(3) 0.010(3)
    C10 0.052(4) 0.052(4) 0.055(4) -0.011(3) -0.009(3) -0.013(3)
    C11 0.073(5) 0.041(4) 0.066(5) -0.022(3) 0.017(4) -0.017(3)
    C12 0.081(5) 0.027(3) 0.056(4) -0.010(3) 0.025(4) -0.001(3)
    C13 0.048(4) 0.047(3) 0.028(3) 0.011(3) 0.003(3) 0.001(3)
    C14 0.078(5) 0.059(4) 0.064(5) -0.017(4) 0.022(4) -0.009(3)
    Cl1 0.142(2) 0.0221(10) 0.0309(12) 0.000 -0.0013(13) 0.000
_geom_special_details
;
All esds (except the esd in the dihedral angle between two l.s. planes) are
estimated using the full covariance matrix. The cell esds are taken into
account individually in the estimation of esds in distances, angles and
torsion angles; correlations between esds in cell parameters are only used
when they are defined by crystal symmetry. An approximate (isotropic)
treatment of cell esds is used for estimating esds involving l.s. planes.
;
loop_
    _geom_bond_atom_site_label_1
    _geom_bond_atom_site_label_2
    _geom_bond_site_symmetry_2
    _geom_bond_distance
    _geom_bond_publ_flag
    Mn1 O1 . 1.864(4) y
    Mn1 O1 5_675 1.864(4) ?
    Mn1 N1 . 2.041(4) y
    Mn1 N1 5_675 2.041(4) ?
    Mn1 O2 . 2.252(4) y
    Mn1 O2 5_675 2.252(4) ?
    N1 C7 . 1.312(6) ?
    N1 C8 . 1.403(6) ?
    N2 C7 . 1.343(7) ?
    N2 C13 . 1.418(7) ?
    N2 H2 . 0.8600 ?
    O1 C1 . 1.349(6) ?
    O2 C14 . 1.412(7) ?
    O2 H2O . 0.8771 ?
    C1 C6 . 1.368(8) ?
    C1 C2 . 1.369(8) ?
    C2 C3 . 1.373(7) ?
    C2 C7 . 1.486(7) ?
    C3 C4 . 1.420(9) ?
    C3 H3 . 0.9300 ?
    C4 C5 . 1.389(9) ?
    C4 H4 . 0.9300 ?
    C5 C6 . 1.343(8) ?
    C5 H5 . 0.9300 ?
    C6 H6 . 0.9300 ?
    C8 C9 . 1.404(7) ?
    C8 C13 . 1.419(8) ?
    C9 C10 . 1.359(8) ?
    C9 H9 . 0.9300 ?
    C10 C11 . 1.362(9) ?
    C10 H10 . 0.9300 ?
    C11 C12 . 1.342(9) ?
    C11 H11 . 0.9300 ?
    C12 C13 . 1.343(8) ?
    C12 H12 . 0.9300 ?
    C14 H14A . 0.9600 ?
    C14 H14B . 0.9600 ?
    C14 H14C . 0.9600 ?
loop_
    _geom_angle_atom_site_label_1
    _geom_angle_atom_site_label_2
    _geom_angle_atom_site_label_3
    _geom_angle_site_symmetry_1
    _geom_angle_site_symmetry_3
    _geom_angle
    _geom_angle_publ_flag
    O1 Mn1 O1 . 5_675 180.0 ?
    O1 Mn1 N1 . . 88.22(17) n
    O1 Mn1 N1 5_675 . 91.78(17) n
    O1 Mn1 N1 . 5_675 91.78(17) ?
    O1 Mn1 N1 5_675 5_675 88.22(17) ?
    N1 Mn1 N1 . 5_675 180.0 ?
    O1 Mn1 O2 . . 91.61(17) n
    O1 Mn1 O2 5_675 . 88.39(17) n
    N1 Mn1 O2 . . 88.72(17) n
    N1 Mn1 O2 5_675 . 91.28(17) n
    O1 Mn1 O2 . 5_675 88.39(17) ?
    O1 Mn1 O2 5_675 5_675 91.61(17) ?
    N1 Mn1 O2 . 5_675 91.28(17) ?
    N1 Mn1 O2 5_675 5_675 88.72(17) ?
    O2 Mn1 O2 . 5_675 180.0 ?
    C7 N1 C8 . . 106.5(4) ?
    C7 N1 Mn1 . . 123.2(3) ?
    C8 N1 Mn1 . . 129.9(4) ?
    C7 N2 C13 . . 107.6(5) ?
    C7 N2 H2 . . 126.2 ?
    C13 N2 H2 . . 126.2 ?
    C1 O1 Mn1 . . 128.6(4) ?
    C14 O2 Mn1 . . 123.6(4) ?
    C14 O2 H2O . . 106.2 ?
    Mn1 O2 H2O . . 128.8 ?
    O1 C1 C6 . . 117.0(5) ?
    O1 C1 C2 . . 124.1(5) ?
    C6 C1 C2 . . 118.8(5) ?
    C1 C2 C3 . . 120.2(5) ?
    C1 C2 C7 . . 120.3(5) ?
    C3 C2 C7 . . 119.1(5) ?
    C2 C3 C4 . . 121.0(6) ?
    C2 C3 H3 . . 119.5 ?
    C4 C3 H3 . . 119.5 ?
    C5 C4 C3 . . 116.7(5) ?
    C5 C4 H4 . . 121.7 ?
    C3 C4 H4 . . 121.7 ?
    C6 C5 C4 . . 120.8(6) ?
    C6 C5 H5 . . 119.6 ?
    C4 C5 H5 . . 119.6 ?
    C5 C6 C1 . . 122.5(6) ?
    C5 C6 H6 . . 118.7 ?
    C1 C6 H6 . . 118.7 ?
    N1 C7 N2 . . 113.0(5) ?
    N1 C7 C2 . . 125.5(5) ?
    N2 C7 C2 . . 121.4(5) ?
    N1 C8 C9 . . 133.6(5) ?
    N1 C8 C13 . . 108.5(5) ?
    C9 C8 C13 . . 117.7(5) ?
    C10 C9 C8 . . 117.2(5) ?
    C10 C9 H9 . . 121.4 ?
    C8 C9 H9 . . 121.4 ?
    C9 C10 C11 . . 122.4(6) ?
    C9 C10 H10 . . 118.8 ?
    C11 C10 H10 . . 118.8 ?
    C12 C11 C10 . . 122.3(6) ?
    C12 C11 H11 . . 118.9 ?
    C10 C11 H11 . . 118.9 ?
    C11 C12 C13 . . 117.2(6) ?
    C11 C12 H12 . . 121.4 ?
    C13 C12 H12 . . 121.4 ?
    C12 C13 N2 . . 132.6(6) ?
    C12 C13 C8 . . 123.1(5) ?
    N2 C13 C8 . . 104.3(5) ?
    O2 C14 H14A . . 109.5 ?
    O2 C14 H14B . . 109.5 ?
    H14A C14 H14B . . 109.5 ?
    O2 C14 H14C . . 109.5 ?
    H14A C14 H14C . . 109.5 ?
    H14B C14 H14C . . 109.5 ?
loop_
    _geom_torsion_atom_site_label_1
    _geom_torsion_atom_site_label_2
    _geom_torsion_atom_site_label_3
    _geom_torsion_atom_site_label_4
    _geom_torsion_site_symmetry_1
    _geom_torsion_site_symmetry_2
    _geom_torsion_site_symmetry_3
    _geom_torsion_site_symmetry_4
    _geom_torsion
    _geom_torsion_publ_flag
    O1 Mn1 N1 C7 . . . . 26.5(5) ?
    O1 Mn1 N1 C7 5_675 . . . -153.5(5) ?
    O2 Mn1 N1 C7 . . . . -65.2(5) ?
    O2 Mn1 N1 C7 5_675 . . . 114.8(5) ?
    O1 Mn1 N1 C8 . . . . -161.3(5) ?
    O1 Mn1 N1 C8 5_675 . . . 18.7(5) ?
    O2 Mn1 N1 C8 . . . . 107.1(5) ?
    O2 Mn1 N1 C8 5_675 . . . -72.9(5) ?
    N1 Mn1 O1 C1 . . . . -34.3(4) ?
    N1 Mn1 O1 C1 5_675 . . . 145.7(4) ?
    O2 Mn1 O1 C1 . . . . 54.3(4) ?
    O2 Mn1 O1 C1 5_675 . . . -125.7(4) ?
    O1 Mn1 O2 C14 . . . . -136.2(5) ?
    O1 Mn1 O2 C14 5_675 . . . 43.8(5) ?
    N1 Mn1 O2 C14 . . . . -48.1(5) ?
    N1 Mn1 O2 C14 5_675 . . . 131.9(5) ?
    Mn1 O1 C1 C6 . . . . -159.7(4) ?
    Mn1 O1 C1 C2 . . . . 24.2(8) ?
    O1 C1 C2 C3 . . . . 178.9(5) ?
    C6 C1 C2 C3 . . . . 2.8(8) ?
    O1 C1 C2 C7 . . . . 6.0(8) ?
    C6 C1 C2 C7 . . . . -170.1(5) ?
    C1 C2 C3 C4 . . . . -1.2(9) ?
    C7 C2 C3 C4 . . . . 171.8(5) ?
    C2 C3 C4 C5 . . . . -0.5(9) ?
    C3 C4 C5 C6 . . . . 0.6(10) ?
    C4 C5 C6 C1 . . . . 1.1(10) ?
    O1 C1 C6 C5 . . . . -179.2(5) ?
    C2 C1 C6 C5 . . . . -2.8(9) ?
    C8 N1 C7 N2 . . . . 0.0(6) ?
    Mn1 N1 C7 N2 . . . . 173.8(4) ?
    C8 N1 C7 C2 . . . . 176.2(5) ?
    Mn1 N1 C7 C2 . . . . -10.1(8) ?
    C13 N2 C7 N1 . . . . 0.8(6) ?
    C13 N2 C7 C2 . . . . -175.5(5) ?
    C1 C2 C7 N1 . . . . -11.6(8) ?
    C3 C2 C7 N1 . . . . 175.4(5) ?
    C1 C2 C7 N2 . . . . 164.2(5) ?
    C3 C2 C7 N2 . . . . -8.8(8) ?
    C7 N1 C8 C9 . . . . -176.0(6) ?
    Mn1 N1 C8 C9 . . . . 10.8(10) ?
    C7 N1 C8 C13 . . . . -0.9(6) ?
    Mn1 N1 C8 C13 . . . . -174.1(4) ?
    N1 C8 C9 C10 . . . . 177.3(6) ?
    C13 C8 C9 C10 . . . . 2.6(9) ?
    C8 C9 C10 C11 . . . . -1.2(10) ?
    C9 C10 C11 C12 . . . . 0.1(11) ?
    C10 C11 C12 C13 . . . . -0.5(10) ?
    C11 C12 C13 N2 . . . . -178.6(6) ?
    C11 C12 C13 C8 . . . . 2.0(10) ?
    C7 N2 C13 C12 . . . . 179.2(6) ?
    C7 N2 C13 C8 . . . . -1.3(6) ?
    N1 C8 C13 C12 . . . . -179.1(5) ?
    C9 C8 C13 C12 . . . . -3.1(9) ?
    N1 C8 C13 N2 . . . . 1.4(6) ?
    C9 C8 C13 N2 . . . . 177.3(5) ?
loop_
    _geom_hbond_atom_site_label_D
    _geom_hbond_atom_site_label_H
    _geom_hbond_atom_site_label_A
    _geom_hbond_site_symmetry_A
    _geom_hbond_distance_DH
    _geom_hbond_distance_HA
    _geom_hbond_distance_DA
    _geom_hbond_angle_DHA
    _geom_hbond_publ_flag
    O2 H2O Cl1 1_565 0.88 2.25 3.107(3) 165 y
    N2 H2 Cl1 . 0.86 2.36 3.177(5) 159 y
data_global
_journal_date_recd_electronic     2010-04-02
_journal_date_accepted     2010-04-07
_journal_name_full     'Acta Crystallographica, Section E'
_journal_year     2010
_journal_volume     66
_journal_issue      5
_journal_page_first     m523
_journal_page_last     m523
_journal_paper_category     QM
_journal_coeditor_code     HB5394
_publ_contact_author_name     'Liping Lu'
_publ_contact_author_address
;
Institute of Molecular Science
Key Laboratory of Chemical Biology and Molecular Engineering of the Education
Ministry
Shanxi University
Taiyuan
Shanxi 030006
People's Republic of China
;
_publ_contact_author_email     luliping@sxu.edu.cn
_publ_contact_author_fax     '++86-351-7011022'
_publ_contact_author_phone     '++86-351-7017974'
_publ_section_title
;
Bis[2-(1<i>H</i>-benzimidazol-2-yl)phenolato]dimethanolmanganese(III) chloride
;
loop_
    _publ_author_name
    _publ_author_address
    'Ma, Qi'
;
Institute of Molecular Science
Key Laboratory of Chemical Biology and Molecular Engineering of the Education
Ministry
Shanxi University
Taiyuan
Shanxi 030006,
People's Republic of China
and College of Chemistry and Chemical Engineering
Shanxi Datong University
Datong
Shanxi 037009,
People's Republic of China
;
    'Zhu, Miaoli'
;
Institute of Molecular Science
Key Laboratory of Chemical Biology and Molecular Engineering of the Education
Ministry
Shanxi University
Taiyuan
Shanxi 030006
People's Republic of China
;
    'Feng, Sisi'
;
Institute of Molecular Science
Key Laboratory of Chemical Biology and Molecular Engineering of the Education
Ministry
Shanxi University
Taiyuan
Shanxi 030006
People's Republic of China
;
    'Lu, Liping'
;
Institute of Molecular Science
Key Laboratory of Chemical Biology and Molecular Engineering of the Education
Ministry
Shanxi University
Taiyuan
Shanxi 030006
People's Republic of China
;
