# Supplementary material for: Bis[2-(1H-benzimidazol-2-yl)­phenolato]­dimethanol­manganese(III) chloride
Source: Acta Crystallogr Sect E Struct Rep Online. 2010 Apr 14;66(Pt 5):m523. doi: 10.1107/S1600536810012894 (PMC2979052; doi:10.1107/S1600536810012894)
Supplement: Supplementary file 2 [file e-66-0m523-Isup2.hkl]

# 
# h,k,l, Fc-squared, Fo-squared, sigma(Fo-squared) and status flag 
# 
data_I
_shelx_title ' L6 in C2/c' 
_shelx_refln_list_code          4 
_shelx_F_calc_maximum      310.45 
_exptl_crystal_F_000      1184.00 
_reflns_d_resolution_high  0.8406 
 
loop_ 
 _symmetry_equiv_pos_as_xyz 
 'x, y, z' 
 '-x, y, -z+1/2' 
 'x+1/2, y+1/2, z' 
 '-x+1/2, y+1/2, -z+1/2' 
 '-x, -y, -z' 
 'x, -y, z-1/2' 
 '-x+1/2, -y+1/2, -z' 
 'x+1/2, -y+1/2, z-1/2' 
 
_cell_length_a    17.8969 
_cell_length_b     9.0349 
_cell_length_c    16.0239 
_cell_angle_alpha  90.000 
_cell_angle_beta   93.502 
_cell_angle_gamma  90.000 
 
_shelx_F_squared_multiplier     1.000 
 
loop_ 
 _refln_index_h 
 _refln_index_k 
 _refln_index_l 
 _refln_F_squared_calc 
 _refln_F_squared_meas 
 _refln_F_squared_sigma 
 _refln_observed_status 
   2   0   0    75842.32    89567.63   1712.82 o 
   4   0   0     3113.76     3053.98    132.29 o 
   6   0   0    13461.84    11802.93    254.31 o 
   8   0   0    16131.02    14142.72    656.72 o 
  10   0   0    32023.84    31352.99   2196.31 o 
  12   0   0     2792.43     2771.20    368.17 o 
  14   0   0      571.13      384.40    169.24 o 
  16   0   0      585.56      405.37    185.71 o 
  18   0   0       21.90        0.00    148.27 o 
  20   0   0        5.30       76.38    165.74 o 
   1   1   0     4977.02     5133.44    161.75 o 
   3   1   0     8117.76     9410.22    161.22 o 
   5   1   0      191.69      324.76     29.32 o 
   7   1   0      507.58      519.62     44.29 o 
   9   1   0     6734.95     7354.87    324.90 o 
  11   1   0      415.70      461.79     61.99 o 
  13   1   0      132.65      180.75     79.92 o 
  15   1   0       14.66       19.46     72.57 o 
  17   1   0      117.58       49.97    107.10 o 
  19   1   0      790.83      660.47    179.42 o 
  21   1   0      269.17      359.54    200.69 o 
   0   2   0     8751.40     7407.41    153.26 o 
   4   2   0       83.03       89.50     56.21 o 
   6   2   0      957.09     1159.22     56.36 o 
   8   2   0      759.24      718.36     60.72 o 
  10   2   0     4105.88     4085.66    189.10 o 
  12   2   0      950.19      994.20    117.96 o 
  14   2   0       25.44       44.13     70.95 o 
  16   2   0      800.10      804.00    134.93 o 
  18   2   0      442.02      298.77    140.84 o 
  20   2   0      440.49      398.34    157.62 o 
   1   3   0    35058.64    40710.60    630.01 o 
   5   3   0      916.81     1296.32    153.52 o 
   7   3   0     6174.87     6765.11    231.99 o 
   9   3   0     7886.34     7952.38    224.00 o 
  11   3   0     7005.30     6982.48    609.38 o 
  13   3   0     1508.83     1570.26    146.46 o 
  15   3   0      724.37      715.08    126.05 o 
  17   3   0      236.43      274.06    107.50 o 
  19   3   0      646.31      559.23    166.01 o 
   0   4   0     9770.31     7630.06    219.16 o 
   2   4   0     8053.18     6954.20    212.92 o 
   4   4   0       36.61       52.15     28.54 o 
   8   4   0     1375.19     1563.76     83.36 o 
  10   4   0     3892.52     3784.76    183.13 o 
  12   4   0     3515.61     3435.68    172.87 o 
  14   4   0      433.84      454.15    106.16 o 
  16   4   0       23.73       87.29     79.24 o 
  18   4   0       58.34       13.53     96.78 o 
   1   5   0     1008.29      834.11     54.73 o 
   3   5   0     7976.35     8417.33    234.04 o 
   5   5   0     1967.67     2191.48     89.30 o 
   7   5   0      235.88      182.13    111.69 o 
   9   5   0     1905.46     1620.79    360.34 o 
  11   5   0     2000.15     1711.89    120.57 o 
  13   5   0     1837.53     1800.21    247.23 o 
  15   5   0       37.76       57.36     73.68 o 
  17   5   0      139.13       72.19     85.67 o 
   0   6   0      833.74      851.17    116.82 o 
   2   6   0     2138.31     2294.01    113.98 o 
   4   6   0     2093.23     2381.83    120.29 o 
   6   6   0      867.35     1019.09     94.43 o 
   8   6   0     5176.33     4492.23    331.99 o 
  12   6   0     1497.67     1479.58    150.50 o 
  14   6   0     1074.58      959.36    166.70 o 
  16   6   0      196.95      101.09    112.53 o 
   1   7   0     3103.16     2731.65    133.67 o 
   3   7   0       21.70       59.29     48.13 o 
   5   7   0      231.44      295.92     70.58 o 
   7   7   0     1302.73     1239.11    112.77 o 
   9   7   0     1732.65     1568.69    179.12 o 
  11   7   0     1131.96      922.12    182.46 o 
  13   7   0     1276.27     1352.12    232.64 o 
  15   7   0      516.23      612.04    214.66 o 
   0   8   0      392.37      449.80    110.83 o 
   2   8   0       86.81      101.01     69.53 o 
   4   8   0      984.04      962.83    138.78 o 
   6   8   0      364.35      511.00    107.41 o 
   8   8   0      366.23      358.06    104.06 o 
  10   8   0      454.83      311.52    129.81 o 
  12   8   0      342.48      625.13    155.51 o 
  14   8   0      374.16      637.33    159.03 o 
   1   9   0     3697.06     3379.49    267.31 o 
   3   9   0     1875.92     1725.21    217.12 o 
   5   9   0      274.28      267.78    115.25 o 
   7   9   0     1640.03     2034.04    236.48 o 
   9   9   0      843.92     1064.59    258.84 o 
  11   9   0      659.90     1003.28    217.91 o 
   0  10   0     1214.56     1128.23    288.05 o 
   2  10   0      734.13      722.00    172.14 o 
   4  10   0      515.22      468.34    156.94 o 
   6  10   0      886.25     1111.70    194.70 o 
 -21   1   1       38.38      126.30    142.58 o 
 -19   1   1      143.93       59.81    116.74 o 
 -17   1   1       78.92       24.62    105.18 o 
 -15   1   1      125.59       94.51    104.75 o 
 -13   1   1        8.34        0.00     80.40 o 
 -11   1   1       86.69      147.89     50.05 o 
  -9   1   1      707.38      502.61     57.50 o 
  -7   1   1      684.25     1127.72     67.55 o 
  -5   1   1       53.76       82.71     24.80 o 
  -1   1   1     2025.43     2743.16     51.66 o 
   5   1   1      540.05      378.08     29.95 o 
   7   1   1     7463.34     6588.02    195.85 o 
   9   1   1      430.62      635.51     69.75 o 
  11   1   1      788.77      804.02     85.74 o 
  13   1   1       24.23       81.80     54.71 o 
  15   1   1      258.52      525.69    114.09 o 
  17   1   1       29.43       70.18     86.44 o 
  19   1   1        0.00       19.13    109.58 o 
  21   1   1        0.20        0.00    107.08 o 
 -20   2   1       62.96       72.16    119.22 o 
 -18   2   1        0.03       31.43    101.93 o 
 -16   2   1        9.58        0.00     96.85 o 
 -14   2   1      102.52       86.38    106.04 o 
 -12   2   1      163.02      133.24     69.78 o 
 -10   2   1      435.03      497.81     64.65 o 
  -8   2   1     1466.56     1509.84     71.10 o 
  -6   2   1      467.91      587.78     46.86 o 
  -4   2   1       59.04       14.69     13.83 o 
  -2   2   1    34534.74    38128.68    541.82 o 
   0   2   1     1423.37     1135.10     46.93 o 
   2   2   1     1545.58     1573.80    423.07 o 
   4   2   1     3225.08     3807.24    106.18 o 
   6   2   1     1290.52     1537.57     56.04 o 
   8   2   1      213.81      174.25     37.32 o 
  10   2   1       35.36       58.11     32.02 o 
  12   2   1      126.75       48.32     61.05 o 
  14   2   1      233.88      145.38     79.96 o 
  16   2   1      269.46      205.99     93.83 o 
  18   2   1        7.15       25.35     76.67 o 
  20   2   1       79.15       24.68    112.03 o 
 -19   3   1       40.39      150.88    126.01 o 
 -17   3   1      146.42      107.31    119.04 o 
 -15   3   1      497.85      640.14    151.44 o 
 -13   3   1      177.70      210.23     78.80 o 
 -11   3   1      960.39     1097.67     81.73 o 
  -9   3   1     1100.68     1631.07     83.43 o 
  -7   3   1      433.07      261.79     78.55 o 
  -5   3   1      811.33     1255.29    253.28 o 
  -3   3   1     3837.14     3383.72     81.65 o 
  -1   3   1    12027.46    13877.16    166.24 o 
   1   3   1      644.98      741.09     51.99 o 
   3   3   1     1431.84     1162.02    214.55 o 
   5   3   1     1713.47     1985.27    327.38 o 
   7   3   1        1.47       22.03     20.34 o 
   9   3   1     1490.16     1641.50     80.20 o 
  11   3   1      519.46      541.21     74.01 o 
  13   3   1       22.26        0.00     60.12 o 
  15   3   1        0.10        0.00     67.85 o 
  17   3   1       19.74        4.63     72.87 o 
  19   3   1        9.78        5.89     80.63 o 
 -18   4   1        8.32       72.52    110.56 o 
 -16   4   1      129.12      129.31    114.02 o 
 -14   4   1      546.33      742.14    120.72 o 
 -12   4   1     3501.57     3643.49    157.64 o 
 -10   4   1      333.34      225.58    111.21 o 
  -8   4   1     1612.48     1760.02     87.57 o 
  -6   4   1     4191.73     3803.96    638.91 o 
  -4   4   1    14912.76    13816.61    303.75 o 
  -2   4   1    10920.78    11643.75    384.15 o 
   0   4   1     1881.82     2210.96     89.10 o 
   2   4   1     3327.36     4528.13    118.41 o 
   4   4   1      646.25      845.41    189.74 o 
   6   4   1     2499.71     2613.52     92.17 o 
   8   4   1       81.01       92.36     27.30 o 
  10   4   1      877.49      967.86    179.77 o 
  12   4   1     1011.23     1175.57    113.88 o 
  14   4   1        0.02        1.38     59.41 o 
  16   4   1      451.67      499.48    120.08 o 
  18   4   1        5.43        0.00     68.05 o 
 -17   5   1       16.65       60.56    106.49 o 
 -15   5   1      210.24      180.20     87.20 o 
 -13   5   1        1.16        0.00     39.97 o 
 -11   5   1      508.42      762.61     94.93 o 
  -9   5   1      133.03      208.39     53.35 o 
  -7   5   1      143.40       85.52     70.09 o 
  -5   5   1     1669.51     1635.36     79.15 o 
  -3   5   1       88.47       86.98     29.96 o 
  -1   5   1       60.48       93.75     37.73 o 
   1   5   1     4092.56     3610.82    123.97 o 
   3   5   1     4174.19     4174.22    112.69 o 
   5   5   1      785.88      736.85    184.74 o 
   7   5   1       57.67       21.67     33.96 o 
   9   5   1       37.95       99.21     44.33 o 
  13   5   1      487.63      551.47     89.87 o 
  15   5   1       79.76      197.33     89.74 o 
  17   5   1       55.55       89.01     81.50 o 
 -16   6   1       91.76       95.66    112.78 o 
 -14   6   1      100.20      168.91     88.97 o 
 -12   6   1      121.11      103.85     77.75 o 
 -10   6   1      187.63      269.45     75.13 o 
  -8   6   1     1098.58      887.52    129.34 o 
  -6   6   1       56.32       16.24     43.38 o 
  -2   6   1      132.51      228.98     55.93 o 
   0   6   1     1285.17     1304.95    223.90 o 
   2   6   1      170.31      391.23     78.75 o 
   4   6   1      855.10     1039.43     88.94 o 
   6   6   1      792.65      643.97    142.26 o 
   8   6   1     2022.07     2299.56    109.96 o 
  10   6   1     1473.03     1508.88    119.61 o 
  12   6   1       18.17       45.67     60.22 o 
  14   6   1      577.17      597.13    143.28 o 
  16   6   1        9.83      105.34    140.28 o 
 -15   7   1        3.93      236.52    133.29 o 
 -13   7   1      239.74      497.98    116.54 o 
 -11   7   1      827.74      842.33    200.54 o 
  -9   7   1       86.35       14.35     49.36 o 
  -7   7   1      328.33      206.19    190.50 o 
  -5   7   1       25.11       46.49     37.93 o 
  -3   7   1      437.55      525.97     93.35 o 
  -1   7   1     1962.17     1897.40    114.87 o 
   1   7   1      193.53      159.46     55.91 o 
   3   7   1      681.23      660.16     83.29 o 
   5   7   1      833.43      737.98     90.95 o 
   7   7   1      351.35      210.52    142.03 o 
   9   7   1      102.86      178.62    103.83 o 
  11   7   1        0.61        0.00     90.65 o 
  13   7   1       59.48      157.20    171.73 o 
  15   7   1      224.22      229.14    152.26 o 
 -14   8   1      202.29      315.19    126.49 o 
 -12   8   1        5.70      117.40    105.99 o 
 -10   8   1       76.16       84.27     98.01 o 
  -8   8   1      379.50      572.58    115.99 o 
  -6   8   1      335.11      359.45     81.87 o 
  -4   8   1      208.31      246.97     69.07 o 
  -2   8   1     1991.00     1516.08    190.45 o 
   0   8   1      803.24      796.03    116.41 o 
   2   8   1       41.35      152.19     75.30 o 
   4   8   1     3637.05     3718.05    211.42 o 
   6   8   1      532.84      590.34    111.73 o 
   8   8   1      197.69      204.64    118.56 o 
  10   8   1      270.50      349.48    131.64 o 
  12   8   1      134.04      344.71    137.47 o 
  14   8   1      473.28      317.36    226.40 o 
 -11   9   1       77.66      315.01    186.71 o 
  -9   9   1       13.44        0.00    148.77 o 
  -7   9   1       25.29       27.90     83.49 o 
  -5   9   1        5.79       90.70     93.70 o 
  -3   9   1      498.10      561.40    154.23 o 
  -1   9   1     1047.84     1178.33    188.01 o 
   1   9   1      171.04       98.73    101.19 o 
   3   9   1      454.24      443.20    105.51 o 
   5   9   1       11.59        0.00     62.90 o 
   7   9   1      126.66      197.15     88.21 o 
   9   9   1      225.00      446.10    186.46 o 
  11   9   1       36.47      331.02    120.18 o 
  -6  10   1      131.37      217.31    121.17 o 
  -4  10   1      553.25      431.85    151.42 o 
  -2  10   1        5.33       26.09     91.94 o 
   0  10   1       41.88       27.65     99.80 o 
   2  10   1       17.56        0.00     91.30 o 
   4  10   1      265.61      379.40    132.80 o 
   6  10   1     1840.15     2427.41    264.14 o 
 -20   0   2       30.32       95.85    188.21 o 
 -18   0   2       14.57        0.00    147.77 o 
 -16   0   2      473.42      369.42    191.70 o 
 -14   0   2       99.99      160.75    160.25 o 
 -12   0   2     2755.87     2592.44    263.59 o 
 -10   0   2      734.22      926.05    169.73 o 
  -8   0   2     1099.44     1384.83    175.23 o 
  -6   0   2      695.39      703.40    120.31 o 
  -4   0   2    29642.75    32931.95    526.18 o 
  -2   0   2    60633.05    74644.16    724.37 o 
   0   0   2    47713.38        2.00      6.49 o 
   4   0   2    12332.16    10657.01    374.16 o 
   6   0   2     7707.25     5514.30    180.80 o 
   8   0   2    11929.69     9912.14   1051.60 o 
  10   0   2     4699.81     4285.84    412.60 o 
  12   0   2     2658.12     2386.52    181.62 o 
  14   0   2     1761.09     2153.03    197.62 o 
  16   0   2      402.42      696.93    218.16 o 
  18   0   2       81.28        0.00     85.18 o 
  20   0   2      244.43      326.49    199.19 o 
 -21   1   2      161.19      236.07    147.03 o 
 -19   1   2     1173.77      968.42    201.14 o 
 -17   1   2      843.17      656.66    164.63 o 
 -15   1   2      554.24      308.04    121.33 o 
 -13   1   2      516.67      827.22    102.14 o 
 -11   1   2     2246.42     2009.61    123.04 o 
  -9   1   2     4304.22     3907.60    144.07 o 
  -7   1   2     2786.86     2899.21    112.32 o 
  -5   1   2     1629.71     1574.98    473.51 o 
  -3   1   2    31763.13    33765.46   1451.48 o 
  -1   1   2     9193.58    11293.54    511.45 o 
   1   1   2     1092.14     1658.16    205.97 o 
   3   1   2    30965.72    34523.13    936.44 o 
   7   1   2    20395.85    21146.82    870.65 o 
   9   1   2    10364.56    10875.85    502.05 o 
  11   1   2     2450.70     2346.75    129.12 o 
  13   1   2     1756.97     1871.25    129.74 o 
  15   1   2      114.49       58.48     64.35 o 
  17   1   2      177.83       79.63     85.36 o 
  19   1   2      699.37      574.62    130.73 o 
 -20   2   2      190.23      121.80    121.25 o 
 -18   2   2      509.44      416.83    146.90 o 
 -16   2   2      568.92      632.97    158.14 o 
 -14   2   2        4.09       97.97    103.05 o 
 -12   2   2     1470.68     1629.49    129.35 o 
 -10   2   2     3438.48     3238.16    145.17 o 
  -8   2   2     1047.65     1135.52     90.22 o 
  -6   2   2     7410.45     8061.16    223.75 o 
  -4   2   2     1805.04     1905.66     75.50 o 
  -2   2   2     6145.34     8150.97    143.45 o 
   0   2   2    38575.30    43501.83    398.12 o 
   2   2   2    11030.27    12189.75    403.78 o 
   4   2   2    15391.87    19138.45    292.55 o 
   6   2   2     2259.31     2385.98    133.66 o 
   8   2   2     2980.12     3087.79    118.57 o 
  10   2   2    11653.08    12412.21    439.25 o 
  12   2   2     1622.27     1999.32    127.68 o 
  14   2   2     1584.67     1672.41    155.62 o 
  16   2   2     2219.34     2147.34    269.76 o 
  18   2   2      864.21     1152.26    195.81 o 
  20   2   2      221.92      357.33    115.99 o 
 -19   3   2      315.55      338.50    160.25 o 
 -17   3   2      250.96      369.63    140.28 o 
 -15   3   2      420.50      617.84    151.61 o 
 -13   3   2     3119.41     2920.52    228.14 o 
 -11   3   2     1165.16     1330.20    120.81 o 
  -9   3   2     3422.42     3537.67    115.44 o 
  -7   3   2      257.51      232.53     40.28 o 
  -5   3   2        4.36       49.44     25.51 o 
  -3   3   2     4127.65     3798.55    122.02 o 
  -1   3   2       75.99       42.33     26.30 o 
   1   3   2      314.22      198.79     32.62 o 
   3   3   2      955.61     1036.48    174.48 o 
   5   3   2      231.66      358.90     39.41 o 
   7   3   2       16.28       32.72     26.14 o 
  11   3   2      396.58      490.20     70.92 o 
  13   3   2     2424.18     2447.24    162.37 o 
  15   3   2      212.78      286.63    102.27 o 
  17   3   2       44.87      106.08     86.12 o 
  19   3   2      379.98      443.98    122.77 o 
 -18   4   2      167.69      246.46    133.79 o 
 -16   4   2      458.93      469.35    144.08 o 
 -14   4   2     2230.66     2097.36    215.85 o 
 -12   4   2     2053.37     2024.69    155.35 o 
 -10   4   2     2184.15     1951.46    100.86 o 
  -8   4   2     8618.81     8186.61    412.64 o 
  -6   4   2     7047.35     7512.47    312.81 o 
  -4   4   2    15064.88    15361.80    571.71 o 
  -2   4   2    10133.39    10074.95    395.38 o 
   0   4   2    19119.37    19426.17    243.51 o 
   2   4   2    10893.86    10756.26    210.65 o 
   4   4   2     1472.91     1645.79     70.83 o 
   8   4   2     4458.21     4934.75    130.67 o 
  10   4   2     3335.19     2947.71    134.18 o 
  14   4   2       98.40       11.69     67.12 o 
  16   4   2       47.72       22.34     75.53 o 
  18   4   2      442.33      447.31    117.44 o 
 -17   5   2       61.45        0.00    117.82 o 
 -15   5   2      266.51      157.44    110.37 o 
 -13   5   2       85.48       98.16     77.15 o 
 -11   5   2      565.09      528.68     75.54 o 
  -9   5   2      944.28      979.00     83.29 o 
  -7   5   2     3461.34     3346.65    115.52 o 
  -5   5   2    10955.34    12241.27    381.34 o 
  -3   5   2     3291.42     3511.52    120.06 o 
  -1   5   2     5211.83     4860.18    141.38 o 
   1   5   2    12606.44    11560.54    378.91 o 
   3   5   2     8528.36     8298.12    184.95 o 
   5   5   2     3987.19     4129.90    120.14 o 
   7   5   2     3504.95     3778.52    266.65 o 
   9   5   2     4883.09     4753.19    649.61 o 
  11   5   2     4695.25     4546.40    406.07 o 
  13   5   2      176.60      147.52     64.61 o 
  15   5   2      509.94      201.37    196.58 o 
  17   5   2     1398.12     1552.94    220.57 o 
 -16   6   2       93.04      183.70    119.46 o 
 -14   6   2      749.59      916.59    142.15 o 
 -12   6   2      417.46      557.05    113.39 o 
 -10   6   2     2353.11     2333.49    141.91 o 
  -8   6   2      695.54      660.12     90.26 o 
  -6   6   2      916.60     1031.11     99.02 o 
  -4   6   2     2109.67     2184.43    118.35 o 
  -2   6   2      353.76      460.70     66.03 o 
   0   6   2        5.43       23.99     38.66 o 
   2   6   2      638.56      809.94     66.48 o 
   4   6   2      102.94      187.26     45.97 o 
   6   6   2      197.72      296.92     55.20 o 
   8   6   2      136.81      169.47     52.13 o 
  10   6   2        4.04        0.00     52.28 o 
  12   6   2      912.25      339.80    139.53 o 
  14   6   2      106.61       79.12     90.28 o 
  16   6   2      458.22      361.26    128.40 o 
 -15   7   2      572.10      729.10    200.33 o 
 -13   7   2     1324.23     1521.44    247.65 o 
 -11   7   2     2338.92     2411.20    199.33 o 
  -9   7   2     4288.37     3733.94    324.83 o 
  -7   7   2     3370.73     3095.89    155.89 o 
  -5   7   2     1056.12     1125.22    121.79 o 
  -3   7   2     2387.84     2114.93    122.45 o 
  -1   7   2     5436.95     5604.66    183.43 o 
   1   7   2     4102.80     4051.10    195.19 o 
   3   7   2     2194.48     2255.23    185.71 o 
   5   7   2      574.59      851.33    117.40 o 
   7   7   2     1101.52     1132.52    131.38 o 
   9   7   2       56.84      129.45    100.10 o 
  11   7   2      687.74      890.80    172.39 o 
  13   7   2     1046.00     1188.78    495.22 o 
  15   7   2      759.50      836.69    252.11 o 
 -14   8   2      310.15      605.60    291.54 o 
 -12   8   2      300.71      247.68    119.62 o 
 -10   8   2     1352.42     1581.79    167.66 o 
  -8   8   2     1974.48     2189.87    187.20 o 
  -6   8   2     2480.19     2293.65    182.31 o 
  -4   8   2     4628.31     4342.77    221.55 o 
  -2   8   2     2252.79     2239.57    173.00 o 
   0   8   2      747.21      618.75    110.73 o 
   2   8   2      537.53      525.70    107.25 o 
   4   8   2      685.17      695.93    116.93 o 
   6   8   2     1358.43     1212.43    145.52 o 
   8   8   2     1423.45     1350.17    327.99 o 
  10   8   2      529.89      713.53    247.11 o 
  12   8   2      104.05      279.94    122.04 o 
 -11   9   2      132.38      358.94    198.69 o 
  -9   9   2      107.09       94.75    169.98 o 
  -7   9   2       20.96        0.00     80.45 o 
  -5   9   2      266.97      164.68    132.79 o 
  -3   9   2      250.57      225.09     81.56 o 
  -1   9   2      448.69      507.92    109.36 o 
   1   9   2      663.53      760.94    124.84 o 
   3   9   2       25.65       27.24     59.69 o 
   5   9   2      737.43      754.10    130.72 o 
   7   9   2      345.52      536.04    152.26 o 
   9   9   2      239.26      455.96    136.62 o 
  11   9   2      197.94      618.94    248.11 o 
  -6  10   2      477.91      454.51    146.60 o 
  -4  10   2     1645.52     1487.62    388.39 o 
  -2  10   2     2917.49     2670.37    277.39 o 
   0  10   2     1627.88     1731.21    230.30 o 
   2  10   2      776.00      691.64    172.26 o 
   4  10   2     3206.50     3143.60    291.72 o 
   6  10   2     1593.40     1742.55    232.71 o 
 -21   1   3      148.54      196.66    137.31 o 
 -19   1   3       19.17        0.00    111.42 o 
 -17   1   3       23.05        9.53    100.60 o 
 -15   1   3      373.22      438.29    224.90 o 
 -13   1   3     1097.08     1123.91    117.72 o 
 -11   1   3     3295.95     3158.29    258.35 o 
  -9   1   3      841.34      812.20    152.01 o 
  -7   1   3      986.37      873.15    100.22 o 
  -5   1   3     5848.80     6859.07    432.82 o 
  -3   1   3    76847.13    96810.57   1849.35 o 
   1   1   3      538.95      735.39     60.05 o 
   3   1   3     7382.89     7661.44    281.54 o 
   5   1   3      243.41      264.95     33.30 o 
   7   1   3     2129.86     2375.14    190.33 o 
   9   1   3     1506.12     1695.75    103.95 o 
  11   1   3      411.70      292.17     64.84 o 
  13   1   3       96.21       65.64     54.11 o 
  15   1   3      124.31      191.42     71.39 o 
  17   1   3      132.63      189.25     79.85 o 
  19   1   3        0.23        0.00     80.51 o 
 -20   2   3        1.84        0.00    115.15 o 
 -18   2   3        6.33        0.00    107.16 o 
 -16   2   3       95.26      137.17    114.95 o 
 -14   2   3      412.02      427.02    138.60 o 
 -12   2   3      395.90      459.97     91.68 o 
 -10   2   3     1914.89     1678.44    118.46 o 
  -8   2   3      246.20      158.13     57.66 o 
  -6   2   3     1070.93     1138.83     82.56 o 
  -4   2   3    36807.96    41713.29   1121.50 o 
  -2   2   3    10516.46    11895.58    641.99 o 
   0   2   3       14.97       26.96     30.12 o 
   2   2   3    21875.97    24991.96    326.34 o 
   4   2   3    15469.13    15759.27    248.02 o 
   6   2   3     5571.05     4732.77     99.56 o 
   8   2   3     1973.56     1606.66     83.08 o 
  10   2   3     1364.30     1469.38     83.82 o 
  12   2   3     1514.73     1695.28    122.48 o 
  14   2   3      275.85      382.67     84.21 o 
  16   2   3      337.29      253.45     81.56 o 
  18   2   3       77.67       70.17     88.00 o 
  20   2   3       16.73       33.66     87.00 o 
 -19   3   3        1.34        0.00    106.95 o 
 -17   3   3        1.51       14.31    104.00 o 
 -15   3   3       20.58        8.40    100.07 o 
 -13   3   3      137.31      142.38    105.65 o 
 -11   3   3       32.19       10.38     61.87 o 
  -9   3   3       40.01       63.06     54.28 o 
  -7   3   3      462.17      663.69     72.42 o 
  -5   3   3      288.43      169.64     42.11 o 
  -3   3   3    10068.19     9938.29    267.19 o 
  -1   3   3      134.22      233.59     35.79 o 
   1   3   3      496.20      354.38     52.08 o 
   3   3   3      300.87      540.51     35.22 o 
   5   3   3     1231.16     1387.55     56.53 o 
   7   3   3      593.93      769.76     50.03 o 
   9   3   3      229.95      309.07     50.11 o 
  11   3   3       33.91       36.71     28.23 o 
  13   3   3      474.53      332.50     91.95 o 
  15   3   3      688.34      523.21    114.63 o 
  17   3   3       16.47       71.35     80.25 o 
  19   3   3       33.32      127.54     97.02 o 
 -18   4   3      119.09      280.53    138.73 o 
 -16   4   3       87.84      100.85    108.72 o 
 -14   4   3       95.06       84.31    101.35 o 
 -12   4   3      226.06      188.71     83.23 o 
 -10   4   3      924.16     1033.66     97.54 o 
  -8   4   3     1260.18     1521.51    135.58 o 
  -6   4   3        9.72        0.00     33.26 o 
  -4   4   3       12.30       72.70     36.44 o 
  -2   4   3      970.19     1344.98     74.39 o 
   0   4   3       13.91       67.88     28.42 o 
   2   4   3     6125.24     6976.76    142.73 o 
   4   4   3      863.61      836.38    175.63 o 
   6   4   3      318.46      429.31     53.89 o 
   8   4   3        6.17       14.65     32.31 o 
  10   4   3      439.23      445.29     72.12 o 
  12   4   3       43.65       42.81     47.38 o 
  14   4   3      429.58      268.53    234.52 o 
  16   4   3       53.62       36.54     71.00 o 
  18   4   3       39.01       37.56    100.29 o 
 -17   5   3       19.81       24.76    111.35 o 
 -15   5   3        4.91        0.00     98.42 o 
 -13   5   3      296.74      265.22    119.90 o 
 -11   5   3      103.73      255.38     74.87 o 
  -9   5   3       80.99       21.78     45.49 o 
  -7   5   3      352.81      436.52     73.19 o 
  -5   5   3       11.78       92.61     47.27 o 
  -3   5   3       17.14       72.85     46.18 o 
  -1   5   3      473.44      749.41     67.38 o 
   1   5   3      155.31      207.97     43.13 o 
   3   5   3      419.25      395.60     53.02 o 
   5   5   3     2593.34     2671.89     99.50 o 
   7   5   3     2635.82     2566.43    459.12 o 
   9   5   3       97.88      138.10     55.15 o 
  11   5   3       84.74      153.16     60.44 o 
  13   5   3       32.19      167.99     97.43 o 
  15   5   3      318.10      221.27    224.40 o 
  17   5   3       90.67      126.09     99.08 o 
 -16   6   3       50.63       30.15    103.22 o 
 -14   6   3       58.31       55.49    100.19 o 
 -12   6   3        1.68        0.00     61.25 o 
 -10   6   3        0.42        0.00     47.05 o 
  -8   6   3      714.90      798.36    138.40 o 
  -6   6   3      184.15      111.73     57.49 o 
  -4   6   3     1058.67     1064.86     95.08 o 
  -2   6   3      453.70      464.93     67.95 o 
   0   6   3      427.76      553.59     68.47 o 
   2   6   3        3.32       30.66     38.52 o 
   4   6   3      209.75      174.01     55.08 o 
   6   6   3      581.07      773.26     88.17 o 
   8   6   3      352.24      619.67    101.60 o 
  10   6   3       36.54       24.49     63.90 o 
  12   6   3       92.84      112.75     78.63 o 
  14   6   3       12.00       27.45     80.28 o 
  16   6   3        7.65       88.41     91.14 o 
 -15   7   3        7.78      127.52    111.73 o 
 -13   7   3        0.09      132.99     86.08 o 
 -11   7   3      341.93      361.75    105.60 o 
  -9   7   3        0.53        7.75     59.63 o 
  -7   7   3      449.69      524.81     88.34 o 
  -5   7   3     1067.78     1103.95    142.66 o 
  -3   7   3      520.65      483.08    127.92 o 
  -1   7   3        6.55       33.71     60.70 o 
   1   7   3      440.28      659.60    104.93 o 
   3   7   3      565.56      579.65    105.61 o 
   5   7   3       91.62      109.56     72.78 o 
   7   7   3        1.67        0.00     70.14 o 
   9   7   3      124.91      247.70    112.09 o 
  11   7   3      686.56      646.50    150.17 o 
  13   7   3       16.78        0.00     82.22 o 
  15   7   3       64.84      231.14    153.26 o 
 -12   8   3      151.38       58.72    110.13 o 
 -10   8   3      240.33      267.43    104.23 o 
  -8   8   3        0.71        0.00     78.26 o 
  -6   8   3      710.11      802.61    129.71 o 
  -4   8   3      722.67      987.39    133.73 o 
  -2   8   3      206.95      150.64     77.47 o 
   0   8   3      792.05      769.14    120.22 o 
   2   8   3      151.96      409.46    109.83 o 
   4   8   3      145.07      184.49     81.67 o 
   6   8   3       33.18       64.28     68.50 o 
   8   8   3      166.29      239.89    162.50 o 
  10   8   3       24.48      182.82    109.23 o 
  12   8   3       64.92      392.51    139.60 o 
 -11   9   3       81.45      170.73    164.74 o 
  -9   9   3        0.20       65.15    133.54 o 
  -7   9   3      143.65       87.00     87.09 o 
  -5   9   3      148.12      113.36     85.91 o 
  -3   9   3      931.87      774.12    205.17 o 
  -1   9   3      263.57      438.86    109.24 o 
   1   9   3      637.49      548.89    117.33 o 
   3   9   3       24.57      128.97     73.26 o 
   5   9   3      221.77      292.65     99.80 o 
   7   9   3       63.77       91.64     97.60 o 
   9   9   3       62.50       99.23    110.58 o 
  -6  10   3       50.05        7.53     98.46 o 
  -4  10   3      135.89       93.04    110.73 o 
  -2  10   3      795.34      747.45    174.25 o 
   0  10   3      981.52      990.55    196.39 o 
   2  10   3      179.29      233.85     94.33 o 
   4  10   3       30.38        0.00     66.83 o 
   6  10   3      108.32      286.87    109.25 o 
 -20   0   4       98.70       66.90    158.25 o 
 -18   0   4      183.79      177.22    174.73 o 
 -16   0   4      319.80      237.13    176.22 o 
 -14   0   4     1138.53      915.07    230.64 o 
 -12   0   4     7606.90     8032.43    447.30 o 
 -10   0   4     2248.92     2010.85    217.16 o 
  -8   0   4     1933.03     1814.66    192.20 o 
  -6   0   4      561.03      651.48    122.81 o 
  -4   0   4       45.51       48.92     61.90 o 
  -2   0   4     2886.99     2865.51    145.27 o 
   0   0   4     9949.74    11543.93    254.60 o 
   2   0   4       12.82       16.45     25.76 o 
   6   0   4     8379.29     7112.01    442.81 o 
   8   0   4     1422.56     1166.61    201.19 o 
  10   0   4     6223.54     6504.15    328.98 o 
  12   0   4     1697.19     2163.09    176.97 o 
  14   0   4     1836.35     2039.03    261.84 o 
  16   0   4      741.58      685.04    224.40 o 
  18   0   4     1085.61     1085.40    218.91 o 
  20   0   4      214.79      206.24    107.28 o 
 -19   1   4      607.01      377.87    151.67 o 
 -17   1   4      275.08      118.81    120.37 o 
 -15   1   4      763.07      732.13    160.37 o 
 -13   1   4     4562.45     4579.14    197.63 o 
 -11   1   4     2953.20     2961.49    195.06 o 
  -9   1   4     3183.22     3089.49    178.43 o 
  -7   1   4      556.34      669.66     92.89 o 
  -5   1   4     3087.01     3481.13    121.53 o 
  -3   1   4    96376.61   113600.31   1061.09 o 
  -1   1   4      113.67      128.99     29.53 o 
   1   1   4     1214.42     1495.69     64.61 o 
   3   1   4      531.49      710.96     41.86 o 
   5   1   4     3030.81     2114.33     69.11 o 
   7   1   4    22463.16    21745.02    780.00 o 
   9   1   4     4113.67     4026.83    167.53 o 
  11   1   4     1373.66     1372.97    106.02 o 
  13   1   4     1901.47     1725.10    130.82 o 
  15   1   4      150.16      248.69     75.17 o 
  17   1   4      641.31      676.03    110.35 o 
  19   1   4      643.42      677.07    117.20 o 
 -20   2   4      171.28      245.60    132.28 o 
 -18   2   4      169.14      112.55    123.97 o 
 -16   2   4       63.95        0.00    105.00 o 
 -14   2   4     1667.25     1844.45    205.77 o 
 -12   2   4     7132.70     6858.18    622.78 o 
 -10   2   4      946.48      877.04    121.12 o 
  -8   2   4       31.93      149.22     55.99 o 
  -6   2   4     1282.87     1291.07     88.74 o 
  -4   2   4      215.99      247.33     48.83 o 
  -2   2   4     7276.87     7377.05    142.55 o 
   0   2   4      144.84      202.35     44.68 o 
   2   2   4       14.72       32.26     23.92 o 
   4   2   4      176.12      201.57     26.00 o 
   6   2   4       84.25      141.03     32.90 o 
   8   2   4     7591.17     7962.78    454.89 o 
  10   2   4     1928.82     1758.51    323.60 o 
  12   2   4      486.30      542.33     84.69 o 
  14   2   4      641.69      579.66     95.69 o 
  16   2   4     1629.94     1652.70    145.88 o 
  18   2   4      704.91      728.80    116.72 o 
  20   2   4      296.75      454.35    125.91 o 
 -19   3   4      153.40      273.31    144.20 o 
 -17   3   4      239.08      385.65    139.79 o 
 -15   3   4     2660.65     2286.42    388.39 o 
 -13   3   4     2739.50     2670.35    167.49 o 
 -11   3   4     4770.41     4989.12    202.99 o 
  -9   3   4     4856.29     4504.42    219.56 o 
  -7   3   4     1824.15     1565.35    105.15 o 
  -5   3   4     4117.70     3648.94    284.67 o 
  -3   3   4    12178.46    10273.50    370.44 o 
  -1   3   4    30519.10    31976.67    742.34 o 
   1   3   4     5549.05     5929.97    141.14 o 
   3   3   4     3222.07     3667.24    106.71 o 
   5   3   4       61.08      161.22     28.33 o 
   7   3   4     6245.02     6374.04    156.65 o 
   9   3   4     3499.73     3236.92    172.07 o 
  11   3   4     2821.39     2483.09    128.75 o 
  15   3   4      146.47      226.01     75.68 o 
  17   3   4      573.87      534.98    124.11 o 
  19   3   4      372.85      305.93    111.36 o 
 -18   4   4       64.90        6.09    111.86 o 
 -16   4   4      626.94      592.84    160.61 o 
 -14   4   4      517.07      508.95    144.11 o 
 -12   4   4      155.67      195.18     87.91 o 
 -10   4   4     1620.28      996.28    386.89 o 
  -8   4   4      354.31      366.01     77.56 o 
  -6   4   4     4603.70     4944.51    171.62 o 
  -4   4   4     2532.27     2663.20    194.94 o 
  -2   4   4     3534.81     3397.40    109.14 o 
   0   4   4    10594.15    10688.74    170.25 o 
   2   4   4      437.86      439.34     43.96 o 
   4   4   4      540.89      709.75     46.84 o 
   6   4   4     5934.24     6359.11    152.18 o 
   8   4   4     2302.73     1930.11     91.06 o 
  10   4   4     1653.98     1469.69     94.66 o 
  12   4   4      132.85      138.80     68.30 o 
  14   4   4        3.48        0.00     61.41 o 
  16   4   4     1062.37     1011.50    183.78 o 
  18   4   4      217.40      176.60    118.53 o 
 -17   5   4       85.44       91.26    108.26 o 
 -15   5   4       13.51      107.04    104.65 o 
 -13   5   4      143.67      160.98    105.19 o 
 -11   5   4       37.58       29.40     55.14 o 
  -9   5   4        7.39       16.47     54.37 o 
  -7   5   4      886.67     1342.22    105.28 o 
  -5   5   4     2126.52     2237.39    113.65 o 
  -3   5   4     3484.20     3035.74    297.53 o 
  -1   5   4     3510.27     2757.57    109.33 o 
   1   5   4     1480.51     1412.33    147.02 o 
   3   5   4     4488.77     4565.42    156.98 o 
   7   5   4     4242.17     4503.43    155.64 o 
   9   5   4     5498.71     5168.15    211.44 o 
  11   5   4       30.83       48.19    115.32 o 
  13   5   4       39.73       75.78     80.92 o 
  15   5   4     1271.65     1421.18    327.49 o 
  17   5   4      568.71      951.95    188.48 o 
 -16   6   4      691.13      680.98    170.73 o 
 -14   6   4      808.81      902.29    176.49 o 
 -12   6   4     1225.01     1210.47    163.64 o 
 -10   6   4     1397.78     1735.82    208.38 o 
  -8   6   4     1929.88     2054.37    173.07 o 
  -6   6   4     4303.48     4665.13    190.64 o 
  -4   6   4    11391.40    10845.43    807.45 o 
  -2   6   4    11196.47    10561.29    294.04 o 
   0   6   4    19874.05    19392.54    496.47 o 
   2   6   4     8776.50     8673.53    701.40 o 
   4   6   4     4158.39     3558.50    465.02 o 
   6   6   4     4253.38     4147.76    161.67 o 
   8   6   4     2604.20     2199.53    230.29 o 
  10   6   4     4003.08     3976.51    203.56 o 
  12   6   4      752.68     1017.52    170.48 o 
  14   6   4      359.79      561.28    144.90 o 
  16   6   4       95.62       67.80     91.52 o 
 -15   7   4      260.44      356.63    134.82 o 
 -13   7   4      474.31      756.67    157.35 o 
 -11   7   4     1028.91     1095.73    126.13 o 
  -9   7   4      430.15      457.88    113.38 o 
  -7   7   4      262.07      381.64    101.71 o 
  -5   7   4       34.16       46.91     67.55 o 
  -3   7   4       13.38       41.85     85.44 o 
  -1   7   4     1332.32     1403.74    206.68 o 
   1   7   4     1134.23     1161.80    132.75 o 
   3   7   4       39.53       67.80     63.49 o 
   5   7   4      328.18      194.36    242.37 o 
   7   7   4      229.24      385.48    125.83 o 
   9   7   4       11.24      124.60     94.24 o 
  11   7   4      360.81      408.35    215.41 o 
  13   7   4       56.45       27.96    120.31 o 
  15   7   4       91.97       62.40    123.31 o 
 -12   8   4      287.44      268.03    130.62 o 
 -10   8   4      698.31      799.04    142.49 o 
  -8   8   4      106.72      199.58     96.14 o 
  -6   8   4     1381.74     1393.88    158.64 o 
  -4   8   4     4082.88     3515.70    210.05 o 
  -2   8   4     2301.51     1873.72    169.17 o 
   0   8   4      155.50      203.75     80.89 o 
   2   8   4       85.91       36.25    105.34 o 
   4   8   4     1870.91     1868.25    287.80 o 
   6   8   4     2134.74     2083.29    756.07 o 
   8   8   4      898.82     1378.76    452.79 o 
  10   8   4      211.54      505.34    156.89 o 
  12   8   4       76.35      253.93    113.83 o 
 -11   9   4      225.41      402.64    146.34 o 
  -9   9   4      527.16      735.96    139.23 o 
  -7   9   4     2380.22     2159.94    199.73 o 
  -5   9   4     3024.68     2519.18    201.48 o 
  -3   9   4     2010.13     1721.81    175.64 o 
  -1   9   4     2152.10     2371.20    290.05 o 
   1   9   4     4158.19     4135.20    233.67 o 
   3   9   4     7436.17     6995.56    348.95 o 
   5   9   4     3173.04     3161.15    207.73 o 
   7   9   4     2856.21     3036.92    360.44 o 
   9   9   4     1247.55     1468.15    216.68 o 
  -6  10   4        8.25       42.37     98.37 o 
  -4  10   4       69.87      219.60     97.25 o 
  -2  10   4      845.25      654.75    130.69 o 
   0  10   4      114.52       61.58    109.33 o 
   2  10   4      213.00      313.96    102.27 o 
   4  10   4      396.51      571.08    125.70 o 
   6  10   4      137.68      301.56    161.50 o 
 -19   1   5       20.02       38.25    108.89 o 
 -17   1   5       65.87       70.55    110.05 o 
 -15   1   5       12.98       12.16    110.58 o 
 -13   1   5        4.47       72.03     74.46 o 
 -11   1   5        3.78        0.00     72.67 o 
  -9   1   5      140.88      229.44     80.69 o 
  -7   1   5      171.90      175.85     90.86 o 
  -5   1   5     1853.52     2521.64    108.79 o 
  -3   1   5     7547.46     8873.66    246.86 o 
  -1   1   5     2223.91     2525.10     84.64 o 
   1   1   5      499.86      311.88     38.31 o 
   3   1   5     1535.79     2128.16     83.65 o 
   5   1   5      639.78      614.66     46.99 o 
   7   1   5     2280.54     2083.29     83.80 o 
   9   1   5      301.00      228.29    125.77 o 
  11   1   5       70.17       83.65     51.24 o 
  13   1   5      634.44      572.47     92.23 o 
  15   1   5      797.42      832.37    112.39 o 
  17   1   5      139.18      167.41     72.79 o 
  19   1   5       10.77       62.02     66.28 o 
 -20   2   5        1.36        0.00    135.04 o 
 -18   2   5       72.60       41.97    110.86 o 
 -16   2   5       38.01       58.60    115.73 o 
 -14   2   5      696.68      906.10    124.58 o 
 -12   2   5      233.54       83.92     62.38 o 
 -10   2   5      740.38      632.25     94.38 o 
  -8   2   5     8863.08     9916.27    242.13 o 
  -6   2   5     2923.52     3227.28    311.26 o 
  -4   2   5     1495.29     2072.69    169.73 o 
  -2   2   5    19980.46    23783.10    745.33 o 
   0   2   5     8136.68     7213.61    212.23 o 
   2   2   5      410.08      343.71     48.21 o 
   4   2   5     1585.50     1966.64     67.27 o 
   6   2   5     2085.17     2482.93    166.02 o 
   8   2   5      394.96      292.01     45.35 o 
  10   2   5      104.18      258.69     61.70 o 
  14   2   5      164.66       81.45     62.83 o 
  16   2   5       20.34       28.73     63.79 o 
  18   2   5        2.73        0.54     66.82 o 
 -19   3   5        3.38      123.77    125.80 o 
 -17   3   5      405.29      165.15    206.43 o 
 -15   3   5     1518.92     1217.16    193.07 o 
 -13   3   5       77.16      123.51     82.99 o 
 -11   3   5       10.12       53.03     60.94 o 
  -9   3   5       21.48        0.00     53.95 o 
  -7   3   5     1553.00     1334.28    108.39 o 
  -5   3   5    13651.19    13013.14    250.83 o 
  -3   3   5      211.58      347.94     48.29 o 
  -1   3   5      133.24      104.51     26.52 o 
   1   3   5     1737.77     1462.17     66.05 o 
   3   3   5     1160.67     1345.68     69.66 o 
   5   3   5     4372.56     4182.02     94.42 o 
   7   3   5      109.56       62.85     32.85 o 
   9   3   5      256.62      216.75     47.45 o 
  11   3   5        0.88        1.03     44.28 o 
  13   3   5     2736.71     2762.32    147.42 o 
  15   3   5        9.82       14.48     60.24 o 
  17   3   5        6.03       11.00     72.44 o 
  19   3   5       27.85       13.48    156.51 o 
 -18   4   5      125.46      105.98    120.02 o 
 -16   4   5       19.21      162.19    121.85 o 
 -14   4   5       98.28      135.23    110.46 o 
 -12   4   5       63.65       37.24     62.96 o 
 -10   4   5       49.83       25.96     67.76 o 
  -8   4   5      125.16      132.14     65.66 o 
  -6   4   5      395.43      430.08     65.89 o 
  -4   4   5     2389.59     2311.19    142.30 o 
  -2   4   5      119.86      136.23     36.18 o 
   0   4   5       20.90       44.70     20.26 o 
   2   4   5      805.10     1102.79     77.90 o 
   4   4   5     1653.23     1551.87     71.26 o 
   6   4   5     6160.78     5972.32    120.89 o 
   8   4   5      229.23      216.52     47.55 o 
  10   4   5        9.16       46.97     47.04 o 
  12   4   5       77.84      103.27     66.78 o 
  14   4   5     1135.39      811.09    162.78 o 
  16   4   5      127.99      261.39    118.89 o 
  18   4   5       16.40       99.13    110.84 o 
 -17   5   5       53.35       71.65    121.36 o 
 -15   5   5       20.20      181.83    122.64 o 
 -13   5   5        2.68       52.69     80.20 o 
 -11   5   5      613.98      615.69    113.67 o 
  -9   5   5      715.02      811.04     97.46 o 
  -7   5   5       14.50       94.42     52.72 o 
  -5   5   5     1633.04     1518.67    100.12 o 
  -3   5   5      781.75      706.12     79.80 o 
  -1   5   5     2344.74     2296.24    151.51 o 
   1   5   5     3137.42     3336.81    158.53 o 
   3   5   5     2438.80     2219.18    836.94 o 
   5   5   5       55.25       35.71     42.29 o 
   7   5   5       29.18      119.50     64.55 o 
   9   5   5       19.94       30.21     61.40 o 
  11   5   5      223.24      319.11     85.57 o 
  13   5   5        0.53       22.20     80.80 o 
  15   5   5      277.20      231.41    111.25 o 
  17   5   5        5.56       79.42    103.32 o 
 -16   6   5      195.80      155.93    130.71 o 
 -14   6   5      145.37       45.10    103.99 o 
 -12   6   5      389.86      155.36     88.75 o 
 -10   6   5       48.19        0.00     54.29 o 
  -8   6   5     1853.86     1712.82    128.59 o 
  -6   6   5       24.94       67.12     67.60 o 
  -4   6   5     1302.03     1522.42    140.07 o 
  -2   6   5      251.67      137.96     70.00 o 
   0   6   5      814.71      850.15    112.82 o 
   2   6   5      370.88      413.87    139.03 o 
   4   6   5        7.57        0.00     37.21 o 
   6   6   5       67.42       31.09     41.97 o 
   8   6   5      515.93      795.92    119.08 o 
  10   6   5        3.45        0.00     87.11 o 
  12   6   5      168.46      116.71     98.13 o 
  14   6   5        0.32       94.53     80.16 o 
  16   6   5        0.05       62.63     97.87 o 
 -15   7   5        7.99        0.00    146.77 o 
 -13   7   5       23.23      189.70    166.74 o 
 -11   7   5       36.73       62.66     85.53 o 
  -9   7   5      121.19       73.95     86.34 o 
  -7   7   5      459.77      507.65    111.45 o 
  -5   7   5      137.40       90.94     73.89 o 
  -3   7   5     1495.14     1453.72    184.78 o 
  -1   7   5      390.43      240.96     83.74 o 
   1   7   5      960.77     1184.91    135.69 o 
   3   7   5      128.38       71.13     52.19 o 
   5   7   5     1386.42     1613.92    125.06 o 
   7   7   5     1888.85     2104.00    165.62 o 
   9   7   5       49.55       92.99     92.07 o 
  11   7   5      864.61      767.76    163.99 o 
  13   7   5       36.07       17.97    123.31 o 
 -12   8   5       36.49       96.10    139.53 o 
 -10   8   5      112.52      209.70    103.49 o 
  -8   8   5       94.60      170.16     90.48 o 
  -6   8   5      325.08      268.32    102.84 o 
  -4   8   5      116.08      155.88     85.91 o 
  -2   8   5       13.03       70.00     72.62 o 
   0   8   5      823.33     1012.14    138.78 o 
   2   8   5      520.38      694.21    125.15 o 
   4   8   5        1.32       11.42     65.55 o 
   6   8   5       15.13        0.00     80.79 o 
   8   8   5       19.29       23.28     87.43 o 
  10   8   5     1065.20     1627.45    440.06 o 
  12   8   5      101.82      313.29    145.52 o 
  -9   9   5      102.23        0.00     81.76 o 
  -7   9   5      149.78       66.12     83.59 o 
  -5   9   5       95.03       88.83     86.51 o 
  -3   9   5      533.07      564.90    127.38 o 
  -1   9   5       51.48       83.33     76.86 o 
   1   9   5        0.24       16.95     70.55 o 
   3   9   5      426.57      585.73    125.07 o 
   5   9   5      169.50      115.87    101.84 o 
   7   9   5        6.14      177.14    107.72 o 
   9   9   5        2.45      159.68     97.23 o 
  -4  10   5      815.81      865.09    151.28 o 
  -2  10   5      138.51       59.27     79.13 o 
   0  10   5      149.13      102.94     79.00 o 
   2  10   5       58.68      101.73    109.08 o 
   4  10   5       91.60      143.50     83.87 o 
 -20   0   6      244.99      272.57    184.21 o 
 -18   0   6        6.43        0.00    158.25 o 
 -16   0   6      437.97      332.98    183.71 o 
 -14   0   6      301.52      299.53    178.22 o 
 -12   0   6     3501.47     3397.68    322.50 o 
 -10   0   6     4009.89     4298.27    313.51 o 
  -8   0   6      341.53      318.50    128.80 o 
  -6   0   6      210.84      393.38    114.82 o 
  -4   0   6      346.32      589.08    108.33 o 
  -2   0   6     3533.73     4045.17    197.69 o 
   0   0   6       25.51       41.93     46.93 o 
   2   0   6      177.32      137.47     43.05 o 
   4   0   6     1151.47      942.72     66.10 o 
   8   0   6       45.27       24.44     47.54 o 
  10   0   6      206.49      564.05    110.94 o 
  12   0   6      760.45      862.53    139.95 o 
  14   0   6      193.41      147.92     91.65 o 
  16   0   6      834.43      590.65    151.78 o 
  18   0   6      615.50      540.13    150.01 o 
 -19   1   6      133.48       53.47    120.54 o 
 -17   1   6        3.11        0.00     95.82 o 
 -15   1   6     1327.93     1351.14    156.26 o 
 -13   1   6     1376.65     1305.04    135.31 o 
 -11   1   6     2733.58     2756.56    196.42 o 
  -9   1   6     6101.87     5997.97    247.80 o 
  -7   1   6      177.31      259.94     73.14 o 
  -5   1   6    17929.12    19581.62    356.69 o 
  -3   1   6    27225.19    29229.60   1425.77 o 
  -1   1   6    21596.21    23626.53    271.24 o 
   1   1   6    19356.80    20164.55    377.39 o 
   3   1   6      778.17      500.03     45.58 o 
   5   1   6     2457.60     1641.16     67.81 o 
   7   1   6    10311.29    10181.38    359.87 o 
   9   1   6     3666.12     3674.02    137.90 o 
  13   1   6      767.71      963.83    107.49 o 
  15   1   6      178.66      276.74     78.12 o 
  17   1   6      984.99     1004.63    126.57 o 
  19   1   6      251.23      395.42     95.53 o 
 -20   2   6      259.37      284.88    151.14 o 
 -18   2   6      269.04      250.86    145.77 o 
 -16   2   6      860.85      887.38    205.68 o 
 -14   2   6     2509.75     2536.76    283.56 o 
 -12   2   6     5113.42     5280.00    219.78 o 
 -10   2   6     2603.88     2540.00    337.72 o 
  -8   2   6     5904.38     5661.80    192.27 o 
  -6   2   6    24806.46    25854.49    367.87 o 
  -4   2   6    20296.29    21362.63    302.50 o 
  -2   2   6     4955.56     4957.13    128.01 o 
   0   2   6    14540.61    15547.39    359.44 o 
   2   2   6     2275.96     2508.94     69.13 o 
   4   2   6      429.82      447.54     42.32 o 
   6   2   6     5404.63     5449.28    171.06 o 
   8   2   6     2403.89     2190.49    141.30 o 
  10   2   6     3264.07     2989.84    134.71 o 
  12   2   6       56.90      182.85     65.22 o 
  14   2   6        2.91       18.97     46.50 o 
  16   2   6      766.74      709.09    109.28 o 
  18   2   6      658.22      636.69    108.76 o 
 -19   3   6       76.30      256.05    142.86 o 
 -17   3   6      193.02      162.21    128.28 o 
 -15   3   6      175.95      129.69    116.22 o 
 -13   3   6     1117.21      741.16    315.26 o 
 -11   3   6     2492.19     2425.01    158.21 o 
  -9   3   6     2254.97     2256.27    142.58 o 
  -7   3   6      547.57      779.31     94.45 o 
  -5   3   6     3540.13     4123.00    151.12 o 
  -3   3   6    14527.08    13964.64    235.70 o 
  -1   3   6     3181.21     3361.54    174.61 o 
   1   3   6       33.94       37.18     28.46 o 
   3   3   6     3467.90     3024.74    119.75 o 
   5   3   6       11.63       23.15     26.49 o 
   7   3   6     1255.38     1205.74     72.82 o 
   9   3   6      494.58      383.72     56.89 o 
  11   3   6       46.01        0.38     45.71 o 
  13   3   6      251.53      164.71     81.96 o 
  15   3   6      361.41      371.84    113.30 o 
  17   3   6       86.01      168.31     87.52 o 
 -18   4   6      119.04      377.31    183.71 o 
 -16   4   6      165.74      133.00    121.04 o 
 -14   4   6       13.12        0.00     73.88 o 
 -12   4   6     1560.06     1522.82    151.51 o 
 -10   4   6     1523.81     1445.35    139.82 o 
  -8   4   6     1136.13     1418.52    316.75 o 
  -6   4   6      114.41      159.29     64.48 o 
  -4   4   6      416.72      268.06     54.08 o 
  -2   4   6     9932.44     9118.44    167.58 o 
   0   4   6    10057.22    10110.26    303.79 o 
   4   4   6     4801.86     5044.59    174.50 o 
   6   4   6     5694.22     6010.94    145.86 o 
   8   4   6     4326.74     4157.26    179.15 o 
  10   4   6     3602.61     3417.73    166.72 o 
  12   4   6     1108.47     1148.55    176.82 o 
  14   4   6     1500.04     1939.83    225.72 o 
  16   4   6      639.26      687.08    166.43 o 
  18   4   6      286.58      283.10    131.56 o 
 -17   5   6      439.17      328.97    140.03 o 
 -15   5   6      368.41      328.61    139.78 o 
 -13   5   6      745.05      598.56    115.88 o 
 -11   5   6      614.09      611.17    113.69 o 
  -9   5   6      908.49     1243.46    132.13 o 
  -7   5   6     3977.86     4052.91    160.80 o 
  -5   5   6     1881.29     1991.26    145.93 o 
  -3   5   6     2139.87     2001.49    181.29 o 
  -1   5   6     4609.76     3601.03    175.36 o 
   1   5   6     5007.33     4607.37    191.04 o 
   3   5   6     8059.05     7326.58   1910.26 o 
   5   5   6     3753.06     3584.39    146.72 o 
   7   5   6     7198.34     6343.01    329.23 o 
   9   5   6     4318.33     3570.42    187.74 o 
  11   5   6      365.10      371.24    120.76 o 
  13   5   6      800.69      438.78    134.65 o 
  15   5   6      411.79      458.82    136.95 o 
  17   5   6      318.09      457.31    148.48 o 
 -16   6   6      335.11      600.06    371.42 o 
 -14   6   6      225.68      190.95    119.52 o 
 -12   6   6      285.01      295.97    136.25 o 
 -10   6   6      459.10      416.79    162.99 o 
  -8   6   6      193.90      245.56     86.83 o 
  -6   6   6       18.37       66.40     65.31 o 
  -4   6   6      272.40      247.48     81.41 o 
  -2   6   6     2707.20     2585.45    167.96 o 
   0   6   6     2154.54     1858.14    148.73 o 
   2   6   6        8.84       34.79     58.86 o 
   4   6   6     1057.06     1047.03    102.00 o 
   6   6   6     1580.14     1709.10    152.01 o 
   8   6   6     2503.82     2313.51    166.76 o 
  10   6   6     1002.24     1286.65    144.40 o 
  12   6   6      585.09     1034.78    177.35 o 
  14   6   6      215.41      418.43    131.94 o 
 -15   7   6      237.92      363.93    223.65 o 
 -13   7   6     1151.75      953.51    275.07 o 
 -11   7   6      692.08      763.45    168.22 o 
  -9   7   6      691.66      748.60    134.40 o 
  -7   7   6      976.27     1057.64    142.89 o 
  -5   7   6      214.21      226.82     91.72 o 
  -3   7   6     1351.89     1182.35    176.30 o 
  -1   7   6     1696.59     1418.37    205.18 o 
   1   7   6       72.93       68.93     73.39 o 
   3   7   6     2853.22     2722.30    161.00 o 
   5   7   6      602.74      543.40     85.57 o 
   7   7   6      660.45      452.31    156.51 o 
   9   7   6     1275.95     1100.87    139.81 o 
  11   7   6      252.12      264.10     90.76 o 
  13   7   6      565.34      664.18    160.47 o 
 -12   8   6      456.78      171.83    132.76 o 
 -10   8   6      110.67      127.96     93.20 o 
  -8   8   6      600.70      518.94    126.44 o 
  -6   8   6     1842.90     1662.70    176.47 o 
  -4   8   6     1669.13     1990.16    201.63 o 
  -2   8   6     1115.98     1369.90    158.92 o 
   0   8   6     1371.27     1300.58    281.06 o 
   2   8   6     2823.23     2606.49    188.54 o 
   4   8   6     2021.56     2326.48    212.67 o 
   6   8   6     1117.31     1195.13    270.83 o 
   8   8   6     1525.74     1755.28    225.78 o 
  10   8   6     1372.76     1387.43    212.68 o 
  12   8   6     1015.32     1001.93    247.61 o 
  -9   9   6       57.73      151.14     95.84 o 
  -7   9   6      416.50      342.50    114.05 o 
  -5   9   6      561.92      601.70    131.18 o 
  -3   9   6       14.86       45.05     76.11 o 
  -1   9   6       22.06        0.00     66.26 o 
   1   9   6     1602.94     1638.44    178.15 o 
   3   9   6      785.80      908.69    144.57 o 
   5   9   6     1079.55     1262.87    358.69 o 
   7   9   6      103.99       83.44     92.26 o 
   9   9   6      148.51      341.99    131.01 o 
  -4  10   6      961.15     1076.24    229.20 o 
  -2  10   6     1712.86     1511.41    186.26 o 
   0  10   6      496.67      474.92    125.30 o 
   2  10   6      553.69      710.67    134.94 o 
 -19   1   7       96.04        0.00    104.31 o 
 -17   1   7       56.33       68.80    119.67 o 
 -15   1   7       89.88      144.60    118.56 o 
 -13   1   7       83.41       41.26     78.58 o 
 -11   1   7      120.57      107.12     91.86 o 
  -9   1   7      199.09      191.51     88.25 o 
  -7   1   7     1324.92     1332.21    129.13 o 
  -5   1   7      860.19      968.46     93.60 o 
  -3   1   7     2712.75     2862.56    232.89 o 
  -1   1   7      378.06      411.22     51.16 o 
   1   1   7      935.87      815.68     63.51 o 
   3   1   7     4938.35     4961.91    118.84 o 
   5   1   7        1.45       28.42     25.47 o 
   7   1   7      214.03      225.65     41.00 o 
   9   1   7        7.88        7.40     40.59 o 
  11   1   7       81.72      127.81     55.86 o 
  13   1   7       39.52        5.55     45.24 o 
  15   1   7      205.99      175.82     72.25 o 
  17   1   7       21.09       48.46     60.26 o 
  19   1   7      108.98      190.80     76.04 o 
 -18   2   7        1.02        0.00    108.94 o 
 -16   2   7      237.07      355.78    142.14 o 
 -14   2   7       94.61       20.02     78.88 o 
 -12   2   7      789.50      785.65    118.17 o 
 -10   2   7      597.98      440.56     91.24 o 
  -8   2   7       89.03       63.11     60.76 o 
  -6   2   7      279.24      499.70     77.14 o 
  -4   2   7      130.53       60.77     41.02 o 
  -2   2   7      104.24      121.43     39.25 o 
   0   2   7       18.11        6.25     27.04 o 
   2   2   7      691.25      538.08     43.31 o 
   4   2   7     3459.70     2821.15     91.51 o 
   6   2   7      100.94       89.59     34.33 o 
   8   2   7        0.08       20.07     31.67 o 
  10   2   7       12.32       37.91     45.51 o 
  12   2   7      130.27      165.49     62.75 o 
  14   2   7      145.40      119.26     64.67 o 
  16   2   7       59.00      100.67     82.51 o 
  18   2   7       27.05       46.82     81.99 o 
 -19   3   7        3.69      171.98    154.76 o 
 -17   3   7      213.45      153.53    124.00 o 
 -15   3   7       12.42        0.00     65.75 o 
 -13   3   7       45.35       49.77     81.26 o 
 -11   3   7      101.64      135.38     79.14 o 
  -9   3   7       18.64       72.08     66.57 o 
  -7   3   7     7154.48     7220.02    219.38 o 
  -5   3   7      295.50      380.21     70.30 o 
  -3   3   7       82.88       89.07     92.11 o 
  -1   3   7     1759.05     1710.78    140.90 o 
   1   3   7     1590.55     1952.97    100.82 o 
   3   3   7       94.48      123.15     45.93 o 
   5   3   7      330.25      383.15     60.34 o 
   7   3   7      100.57      206.65     55.15 o 
   9   3   7     1221.30     1127.33    123.76 o 
  11   3   7     1036.25     1163.61    133.02 o 
  13   3   7      377.87      419.21    117.40 o 
  15   3   7      184.95      219.79     92.36 o 
  17   3   7       17.21       73.90     96.49 o 
 -18   4   7       78.03       13.10    174.48 o 
 -16   4   7       12.29       12.05    105.72 o 
 -14   4   7       12.89        0.00     83.46 o 
 -12   4   7       15.82        0.00     71.53 o 
 -10   4   7      469.29      562.80    108.10 o 
  -8   4   7       23.99       47.33     62.50 o 
  -6   4   7      166.11      261.37     73.63 o 
  -4   4   7      421.28      387.22     67.85 o 
  -2   4   7     4173.71     4123.70    220.14 o 
   0   4   7      695.64      778.14    122.78 o 
   2   4   7      647.52      572.16     67.11 o 
   4   4   7       34.10      171.44     51.79 o 
   6   4   7      199.61      273.39     63.61 o 
   8   4   7     1810.88     2107.56    118.30 o 
  10   4   7     2162.93     2387.85    158.10 o 
  12   4   7      128.68       25.41     62.38 o 
  14   4   7       56.27      126.24     78.39 o 
  16   4   7       21.15       34.40     70.39 o 
 -17   5   7       63.53       31.07    114.50 o 
 -15   5   7      252.70      225.06    133.96 o 
 -13   5   7      221.24      242.99     99.33 o 
 -11   5   7        4.51       17.65     75.99 o 
  -9   5   7       61.72      205.91    110.28 o 
  -7   5   7      809.47     1023.14    159.85 o 
  -5   5   7     2222.04     2188.45    188.50 o 
  -3   5   7     1017.48     1161.87    152.48 o 
  -1   5   7     3221.12     3288.58    173.71 o 
   1   5   7      128.80      129.98     65.36 o 
   3   5   7        1.40        0.00     51.37 o 
   5   5   7      415.40      481.37     74.97 o 
   7   5   7      383.83      362.08     91.24 o 
   9   5   7      898.31      996.62    127.44 o 
  11   5   7        6.59       41.61     86.31 o 
  13   5   7        1.17        0.00     82.46 o 
  15   5   7       26.35        4.27     88.70 o 
 -16   6   7        3.24        0.00    179.22 o 
 -14   6   7       83.52       15.48    144.77 o 
 -12   6   7      690.74      546.01    220.16 o 
 -10   6   7       30.90       23.68     94.91 o 
  -8   6   7     1472.43     1261.14    181.75 o 
  -6   6   7      404.53      176.82     82.86 o 
  -4   6   7      444.91      472.91    100.89 o 
  -2   6   7       22.98       67.31     67.50 o 
   0   6   7     2072.23     2148.77    221.40 o 
   2   6   7      950.75      988.34    120.23 o 
   4   6   7      184.07      233.24     69.88 o 
   6   6   7      645.74      713.43    272.82 o 
   8   6   7      210.98      178.91     80.64 o 
  10   6   7       87.45      174.55    177.22 o 
  12   6   7        5.77       74.41     91.11 o 
  14   6   7        7.90       35.35     97.43 o 
 -13   7   7       29.40        0.00    112.54 o 
 -11   7   7      289.05      206.68    122.76 o 
  -9   7   7       29.03       50.28    105.60 o 
  -7   7   7       22.18        0.00     69.67 o 
  -5   7   7      182.43      134.29     82.92 o 
  -3   7   7      233.16      274.36    123.67 o 
  -1   7   7     2591.32     2388.11    177.58 o 
   1   7   7      492.47      745.18    121.08 o 
   3   7   7       14.46       68.72     69.03 o 
   5   7   7       13.34       10.53     55.87 o 
   7   7   7      179.53      168.96    120.31 o 
   9   7   7      947.90      898.35    139.73 o 
  11   7   7      209.14      338.21    124.94 o 
  13   7   7       13.75       80.12     89.47 o 
 -12   8   7        4.72        0.00    115.56 o 
 -10   8   7      264.23      277.54    142.75 o 
  -8   8   7      331.50      286.22    106.91 o 
  -6   8   7      797.75      752.34    139.08 o 
  -4   8   7     1869.70     1728.03    177.08 o 
  -2   8   7      900.82      901.55    138.53 o 
   0   8   7     1912.99     1709.58    274.32 o 
   2   8   7     2127.44     2131.26    201.93 o 
   4   8   7     1889.03     2203.72    457.53 o 
   6   8   7     3145.95     2695.82    371.17 o 
   8   8   7        3.31       81.97    103.78 o 
  10   8   7       53.78      188.33    118.56 o 
  -9   9   7       42.01      141.43     92.56 o 
  -7   9   7      188.77      213.41    108.26 o 
  -5   9   7       52.18       65.01     83.77 o 
  -3   9   7      229.26      145.80     93.24 o 
  -1   9   7        1.25       41.21     72.55 o 
   1   9   7        9.35        0.00     85.37 o 
   3   9   7       67.93       70.06     77.89 o 
   5   9   7      126.86      283.14    127.61 o 
   7   9   7       71.27      214.81    141.03 o 
 -18   0   8       26.24        0.00    147.77 o 
 -16   0   8      143.59      122.81    179.22 o 
 -14   0   8      338.62      446.30    199.19 o 
 -12   0   8     1777.28     2006.36    292.04 o 
 -10   0   8      142.49       95.35    118.81 o 
  -8   0   8      404.30      451.79    145.77 o 
  -6   0   8    12874.13    14533.75    489.73 o 
  -4   0   8    14703.82    14593.66    449.80 o 
  -2   0   8     9190.27     8620.51    320.50 o 
   0   0   8    16452.76    16927.50    431.82 o 
   2   0   8    26634.85    26115.05   1154.94 o 
   4   0   8    24364.94    22002.87   1200.87 o 
   6   0   8     9680.89     8755.11    741.09 o 
   8   0   8     3021.93     2752.48    179.22 o 
  10   0   8     9762.98     9804.15    510.20 o 
  12   0   8     1689.20     1510.65    427.58 o 
  14   0   8      681.02      505.02    129.95 o 
  16   0   8      690.50      507.63    138.10 o 
  18   0   8      647.99      866.93    219.41 o 
 -19   1   8        2.21        0.00     99.89 o 
 -17   1   8      216.98       96.81    173.73 o 
 -15   1   8      913.38     1002.94    142.46 o 
 -13   1   8       10.75       13.48     94.85 o 
 -11   1   8       25.63        4.58     70.28 o 
  -9   1   8        3.27        0.00     66.35 o 
  -7   1   8      193.57      185.85     64.11 o 
  -5   1   8      953.34      836.38     86.23 o 
  -3   1   8     2418.12     2295.27    109.43 o 
  -1   1   8     5980.48     6198.75    426.83 o 
   1   1   8     4332.68     4268.75    129.96 o 
   3   1   8       11.37       19.24     27.28 o 
   5   1   8     2255.49     2126.89    111.33 o 
   7   1   8     2860.67     3187.36    107.24 o 
   9   1   8     2175.90     2470.97    123.10 o 
  11   1   8      623.91      812.42     96.16 o 
  13   1   8       55.04       61.92     55.03 o 
  15   1   8     1059.85     1103.85    201.18 o 
  17   1   8      161.60      463.34    114.84 o 
 -18   2   8      685.47      461.85    157.96 o 
 -16   2   8      612.36      622.73    130.59 o 
 -14   2   8      762.91      818.85    130.37 o 
 -12   2   8      836.47      762.20    122.25 o 
 -10   2   8      402.50      541.93    101.56 o 
  -8   2   8     5475.31     5728.78    207.73 o 
  -6   2   8    16260.36    16679.38    498.22 o 
  -4   2   8     5272.64     5055.96    162.88 o 
  -2   2   8     3098.77     3115.12    135.29 o 
   0   2   8      947.49     1003.23     66.72 o 
   2   2   8      419.30      440.22     50.58 o 
   4   2   8     6436.34     5919.79    350.34 o 
   6   2   8     2312.14     2040.21     86.39 o 
   8   2   8     2584.17     2170.01    109.34 o 
  10   2   8       72.51      120.64     65.35 o 
  12   2   8      591.94      609.84    109.96 o 
  14   2   8      151.65      212.63     85.28 o 
  16   2   8      383.53      320.97    102.26 o 
  18   2   8      303.55      262.76    101.26 o 
 -17   3   8      109.89       98.37    121.79 o 
 -15   3   8      756.65      692.64    132.19 o 
 -13   3   8     1257.97     1314.22    149.77 o 
 -11   3   8     1692.94     1669.33    154.43 o 
  -9   3   8     3820.26     3542.57    201.43 o 
  -7   3   8      843.76      926.38    105.83 o 
  -5   3   8     9253.60     8737.83    225.44 o 
  -3   3   8    10393.92     9716.48    207.81 o 
  -1   3   8     7239.31     6917.62    264.92 o 
   1   3   8     4728.44     4879.89    224.86 o 
   3   3   8     8971.34     9751.17    420.53 o 
   5   3   8     7617.72     7345.79    424.95 o 
   7   3   8     3596.52     3037.69    133.20 o 
   9   3   8      995.30      631.68    103.54 o 
  11   3   8     1359.61     1016.43    134.03 o 
  13   3   8     2481.94     2295.93    178.58 o 
  15   3   8      262.87      212.94     89.15 o 
  17   3   8      644.74      716.75    135.51 o 
 -18   4   8       98.17       82.34    124.23 o 
 -16   4   8       72.25       68.57    116.26 o 
 -14   4   8      208.38      251.26    104.10 o 
 -12   4   8      548.58      472.49    169.24 o 
 -10   4   8      305.55      359.03     97.53 o 
  -8   4   8      220.22      258.83     79.89 o 
  -6   4   8       19.17       14.90     73.98 o 
  -4   4   8     1400.10      942.81    142.90 o 
  -2   4   8      678.64      505.80    109.22 o 
   0   4   8      845.94      951.29    135.61 o 
   2   4   8       36.66       52.53     71.39 o 
   4   4   8     1716.48     1833.02    174.42 o 
   6   4   8     2344.78     2307.59    176.19 o 
   8   4   8      914.59      984.96     97.90 o 
  10   4   8     2044.39     2118.62    159.03 o 
  12   4   8     1753.71     1690.76    163.35 o 
  14   4   8      635.99      700.78    124.85 o 
  16   4   8      576.06      762.68    170.14 o 
 -17   5   8      343.01      437.32    253.60 o 
 -15   5   8      398.65      563.62    243.62 o 
 -13   5   8     1091.10     1005.71    251.36 o 
 -11   5   8      195.76      229.13    124.88 o 
  -9   5   8     1958.61     2154.17    222.46 o 
  -7   5   8     1445.24     1622.74    193.96 o 
  -5   5   8      235.20      271.91    108.51 o 
  -3   5   8     3973.44     3189.51    334.48 o 
  -1   5   8      189.92      135.16    171.48 o 
   1   5   8      224.36      244.78     99.91 o 
   3   5   8      426.10      515.22    125.30 o 
   5   5   8      697.93      676.08    109.93 o 
   7   5   8     5656.02     5515.14    234.54 o 
   9   5   8      943.25      940.72    128.18 o 
  11   5   8       30.32       84.32     97.35 o 
  13   5   8      820.92      563.95    149.82 o 
  15   5   8      280.16      336.11    134.48 o 
 -14   6   8      536.30      540.78    166.63 o 
 -12   6   8     1393.71     1437.90    215.34 o 
 -10   6   8      814.10      937.27    182.31 o 
  -8   6   8     1375.13     1259.59    190.46 o 
  -6   6   8     1509.89     1237.57    184.55 o 
  -4   6   8     1760.08     1533.87    194.84 o 
  -2   6   8     1724.88     1542.51    149.65 o 
   0   6   8      686.14      675.76    111.00 o 
   2   6   8     2908.75     2657.66    323.24 o 
   4   6   8     2163.69     2371.58    143.31 o 
   6   6   8     2610.22     2679.17    176.28 o 
   8   6   8      646.99      793.25    128.62 o 
  10   6   8     1015.23     1064.55    182.21 o 
  12   6   8     1094.51     1014.63    187.71 o 
  14   6   8      973.38      976.18    193.33 o 
 -13   7   8      388.37      669.13    182.15 o 
 -11   7   8      410.79      454.60    154.98 o 
  -9   7   8     1124.45      962.02    189.42 o 
  -7   7   8     1369.16     1405.50    206.19 o 
  -5   7   8      988.68      886.01    136.01 o 
  -3   7   8      806.95      614.47    148.06 o 
  -1   7   8      163.58      209.57     82.68 o 
   1   7   8      398.29      383.23    100.26 o 
   3   7   8      752.70      861.23    126.50 o 
   5   7   8      511.85      593.96    116.83 o 
   7   7   8      486.96      356.33    103.64 o 
   9   7   8       53.17       73.58     73.53 o 
  11   7   8      681.04      687.83    158.50 o 
 -10   8   8      346.63      212.12    142.70 o 
  -8   8   8      510.76      490.77    163.96 o 
  -6   8   8      147.13      209.86     97.80 o 
  -4   8   8      125.27      209.45     93.18 o 
  -2   8   8      707.94      520.33    123.81 o 
   0   8   8      819.43     1080.90    149.04 o 
   2   8   8       23.69       63.89     75.59 o 
   4   8   8       26.78      167.20    114.88 o 
   6   8   8      233.64      287.19    132.99 o 
   8   8   8     1024.95      910.64    274.32 o 
  10   8   8      414.70      496.32    143.69 o 
  -7   9   8     1596.90     1577.83    195.33 o 
  -5   9   8     1875.49     1759.68    195.63 o 
  -3   9   8      417.90      430.92    126.13 o 
  -1   9   8     1113.24     1203.96    166.30 o 
   1   9   8     1528.18     1533.86    177.68 o 
   3   9   8     2147.27     1835.80    666.46 o 
   5   9   8      690.39      941.85    310.01 o 
 -19   1   9      115.83       82.28    124.03 o 
 -17   1   9      289.09      349.20    116.19 o 
 -15   1   9        6.75        0.00     82.29 o 
 -13   1   9        7.77        0.00     71.49 o 
 -11   1   9       27.57       97.62     81.26 o 
  -9   1   9     2301.24     2140.91    171.72 o 
  -7   1   9     2971.31     2622.47    146.93 o 
  -5   1   9       79.22        4.13     45.58 o 
  -3   1   9     2195.65     2317.45    116.09 o 
  -1   1   9     2310.90     2731.22    116.51 o 
   5   1   9      782.49      878.67     58.21 o 
   7   1   9      637.98      651.16     75.45 o 
   9   1   9      250.07      431.02     73.58 o 
  11   1   9      817.72      786.44     97.24 o 
  13   1   9      230.14      327.29     90.24 o 
  15   1   9        2.03       53.08     68.15 o 
  17   1   9       40.32       84.35     69.09 o 
 -18   2   9       11.24       77.14    125.03 o 
 -16   2   9        9.42       63.85     94.18 o 
 -14   2   9        4.31        0.00     75.44 o 
 -12   2   9       24.28       59.75     78.78 o 
 -10   2   9       64.19        0.00     62.49 o 
  -8   2   9      116.56      136.45     74.06 o 
  -6   2   9       94.96      171.89     65.96 o 
  -4   2   9      122.60      231.33     60.56 o 
  -2   2   9     1741.16     1406.80    107.33 o 
   0   2   9      516.61      354.17     54.91 o 
   2   2   9     1045.54      970.29    118.36 o 
   4   2   9      782.59      848.33     90.42 o 
   6   2   9      659.60      766.54     82.41 o 
   8   2   9     1176.89     1111.08    118.95 o 
  10   2   9     2492.70     2688.70    166.34 o 
  12   2   9        6.47       20.17     63.76 o 
  14   2   9       32.90       79.50     73.19 o 
  16   2   9        1.92      118.41     82.70 o 
 -17   3   9       30.14       82.66    116.48 o 
 -15   3   9      101.06       11.66     87.20 o 
 -13   3   9        0.08        8.00     81.57 o 
 -11   3   9     1058.31      985.28    132.07 o 
  -9   3   9      547.70      476.08    100.73 o 
  -7   3   9      220.18      145.90     72.21 o 
  -5   3   9        4.71        5.23     62.51 o 
  -3   3   9      913.66     1065.17    138.01 o 
  -1   3   9      682.07      810.99    123.00 o 
   1   3   9      480.78      522.22    109.89 o 
   3   3   9      485.64      511.15     78.48 o 
   5   3   9      378.28      363.00     64.66 o 
   7   3   9        1.07        9.41     62.73 o 
   9   3   9      271.87      440.40     92.21 o 
  11   3   9        0.06        0.00     53.43 o 
  13   3   9       73.26       91.84     75.23 o 
  15   3   9        0.01       45.63     77.59 o 
  17   3   9       74.57       44.80     80.30 o 
 -16   4   9        1.12        0.00    111.67 o 
 -14   4   9      277.68      274.12    107.31 o 
 -12   4   9       34.85       53.76    104.29 o 
 -10   4   9     2382.12     2299.08    228.37 o 
  -8   4   9     4257.46     4305.48    265.65 o 
  -6   4   9      863.35      930.98    188.70 o 
  -4   4   9     1027.42     1026.32    154.96 o 
  -2   4   9     2892.28     2625.65    201.24 o 
   0   4   9     1904.88     1737.50    176.74 o 
   2   4   9     5033.62     4316.84    239.89 o 
   4   4   9     2259.53     1941.66    185.14 o 
   6   4   9     1582.91     1686.05    145.67 o 
   8   4   9      303.17      313.19     88.61 o 
  10   4   9      644.60      672.49    154.08 o 
  12   4   9       28.49      118.66    108.83 o 
  14   4   9       30.90        0.00     76.53 o 
  16   4   9        0.16       36.59     94.15 o 
 -15   5   9       69.66        0.00    100.75 o 
 -13   5   9        0.83        0.00    107.29 o 
 -11   5   9     1039.60      988.77    187.79 o 
  -9   5   9      436.71      468.37    141.48 o 
  -7   5   9     1494.43     1368.66    189.73 o 
  -5   5   9        7.14        0.00     86.06 o 
  -3   5   9        8.03       96.85    134.79 o 
  -1   5   9      958.02      987.34    154.68 o 
   1   5   9      485.94      636.34    159.50 o 
   3   5   9      158.36       92.53     90.14 o 
   5   5   9      619.31      563.51    106.75 o 
   7   5   9      310.93      303.52     91.52 o 
   9   5   9       75.18      122.69     89.48 o 
  11   5   9      124.95      155.71     96.81 o 
  13   5   9       84.66       25.82     91.07 o 
  15   5   9        9.83       52.18    101.99 o 
 -14   6   9        7.10       84.64    118.92 o 
 -12   6   9        0.20       98.47    129.05 o 
 -10   6   9       69.75      116.39    115.17 o 
  -8   6   9      354.30      280.35    127.03 o 
  -6   6   9      470.67      347.98    128.30 o 
  -4   6   9       92.32        0.00     85.87 o 
  -2   6   9     1904.95     2077.81    216.93 o 
   0   6   9      664.48      859.04    159.37 o 
   2   6   9       41.14      111.66     87.80 o 
   4   6   9        0.01        6.00     85.43 o 
   6   6   9       22.18       62.89     70.64 o 
   8   6   9      444.12      444.99    199.94 o 
  10   6   9       30.68       98.88     94.87 o 
  12   6   9       31.80      100.48     93.41 o 
 -13   7   9       29.57        0.00    120.50 o 
 -11   7   9        0.51        0.00    113.15 o 
  -9   7   9      470.86      380.87    139.37 o 
  -7   7   9      543.35      455.06    141.00 o 
  -5   7   9      436.15      467.92    143.10 o 
  -3   7   9       55.23        0.00     90.23 o 
  -1   7   9      173.02      112.91     83.38 o 
   1   7   9      808.81      909.81    135.87 o 
   5   7   9      357.99      317.77    101.69 o 
   7   7   9        4.49       90.23     74.34 o 
   9   7   9      142.75      116.87     75.48 o 
  11   7   9       84.14        0.00    109.08 o 
 -10   8   9       16.34       28.87    127.71 o 
  -8   8   9        0.65        1.24    111.02 o 
  -6   8   9        4.55       78.58    113.51 o 
  -4   8   9      142.88      105.06     89.25 o 
  -2   8   9      122.39      125.76    120.31 o 
   0   8   9        2.20       94.48     77.91 o 
   2   8   9        0.10       45.88     73.46 o 
   4   8   9      590.38      968.10    187.82 o 
   6   8   9       52.41       81.91     94.53 o 
   8   8   9      108.80      179.41    234.63 o 
  -5   9   9      230.00      264.52    111.94 o 
  -3   9   9       78.57       94.13     95.89 o 
  -1   9   9      163.66      218.30    143.53 o 
   1   9   9       26.29       13.85     69.28 o 
   3   9   9       49.24      167.49    216.66 o 
   5   9   9       35.91      130.52     95.36 o 
 -18   0  10      345.48      434.32    143.77 o 
 -16   0  10       70.53       74.38    168.24 o 
 -14   0  10      223.82      409.86    204.18 o 
 -12   0  10      232.43      289.55    165.24 o 
 -10   0  10      455.39      301.53    154.76 o 
  -8   0  10       80.71       61.40    110.33 o 
  -6   0  10       39.40       72.39     91.36 o 
  -4   0  10     1509.74     1405.80    175.72 o 
  -2   0  10     2271.18     2226.02    192.70 o 
   0   0  10       73.76      192.70    108.33 o 
   2   0  10       66.39        0.00     44.68 o 
   4   0  10     6303.92     6150.30    189.03 o 
   6   0  10     3516.55     3365.15    189.14 o 
   8   0  10    12043.35    12917.39    455.29 o 
  10   0  10     1388.78     1770.85    170.83 o 
  12   0  10      223.34      165.44    157.75 o 
  14   0  10      715.70      583.31    157.50 o 
  16   0  10      570.95      837.19    248.11 o 
 -17   1  10      515.47      559.41    132.59 o 
 -15   1  10     1278.33     1447.75    187.96 o 
 -13   1  10     1096.09     1167.45    146.96 o 
 -11   1  10      204.50      147.03     81.95 o 
  -9   1  10      234.88      330.70     89.02 o 
  -7   1  10      420.07      342.17     81.41 o 
  -5   1  10      762.86      715.25     91.30 o 
  -3   1  10     2295.76     2261.79    182.96 o 
  -1   1  10     4142.57     4227.38    181.72 o 
   7   1  10     5140.08     4502.43    631.94 o 
   9   1  10     2291.00     2298.18    152.80 o 
  11   1  10       60.72      151.71     72.10 o 
  13   1  10     1169.66     1141.11    149.49 o 
  15   1  10      952.54      730.41    129.09 o 
  17   1  10      389.24      817.94    137.25 o 
 -18   2  10      175.39       83.02    130.80 o 
 -16   2  10      451.66      355.69    113.57 o 
 -14   2  10      974.65      968.52    146.90 o 
 -12   2  10     1115.99     1007.37    139.14 o 
 -10   2  10       78.56       94.72     78.44 o 
  -8   2  10      650.77      627.32    128.30 o 
  -6   2  10     5992.86     5763.13    238.40 o 
  -4   2  10     6088.34     5804.89    190.11 o 
  -2   2  10     3059.98     2688.79    179.36 o 
   0   2  10      577.88      556.37    106.44 o 
   2   2  10     1170.40     1156.04    133.03 o 
   4   2  10     4762.49     4418.79    174.93 o 
   6   2  10     7045.70     6172.70    208.00 o 
   8   2  10     1324.61     1122.24    125.55 o 
  10   2  10      244.67      310.75     84.56 o 
  12   2  10      356.69      482.45    103.01 o 
  14   2  10      421.89      394.52    102.74 o 
  16   2  10      416.73      379.59    102.53 o 
 -17   3  10       13.35       19.52    113.82 o 
 -15   3  10      407.48      478.92    204.68 o 
 -13   3  10      572.09      730.83    130.90 o 
 -11   3  10      948.68      904.56    131.88 o 
  -9   3  10      528.47      554.72    106.16 o 
  -7   3  10      236.75      388.21    115.39 o 
  -5   3  10      375.97      453.15    120.84 o 
  -3   3  10     2594.22     2274.11    371.67 o 
  -1   3  10      424.53      389.68    106.87 o 
   1   3  10     1055.03     1052.49    144.38 o 
   3   3  10     1389.06     1387.46    112.36 o 
   5   3  10      343.52      433.81     73.61 o 
   7   3  10      945.85      929.39     97.87 o 
   9   3  10      240.29      296.95     82.01 o 
  11   3  10      616.31      701.77    119.08 o 
  13   3  10      247.07      204.76     83.26 o 
  15   3  10      703.28      753.27    134.35 o 
 -16   4  10      251.93      275.74    146.52 o 
 -14   4  10      541.34      586.99    164.83 o 
 -12   4  10     1354.70     1548.00    296.79 o 
 -10   4  10      150.66      249.27    124.38 o 
  -8   4  10       91.60      126.22     96.39 o 
  -6   4  10     4614.96     4126.75    256.99 o 
  -4   4  10     5319.46     5187.14    278.22 o 
  -2   4  10     4102.10     3899.90    243.85 o 
   0   4  10      216.23      433.19    122.04 o 
   2   4  10     1231.69     1310.84    227.39 o 
   4   4  10     4924.10     3836.18    366.93 o 
   6   4  10     2420.92     2331.66    164.75 o 
   8   4  10     1545.20     1446.27    208.17 o 
  10   4  10     2030.21     1528.14    201.27 o 
  12   4  10      524.84      431.17    137.75 o 
  14   4  10      469.60      705.92    170.15 o 
 -15   5  10      884.09      818.12    199.00 o 
 -13   5  10      397.57      289.81    134.54 o 
 -11   5  10        8.62       16.85    112.68 o 
  -9   5  10      321.36      302.84    129.31 o 
  -7   5  10      621.29      559.73    147.54 o 
  -5   5  10     7171.12     6101.73    321.52 o 
  -3   5  10     3056.53     2704.52    224.75 o 
  -1   5  10      169.72       83.19    100.25 o 
   1   5  10      607.69      648.68    143.22 o 
   3   5  10      251.85      326.56    144.02 o 
   5   5  10     3465.51     3452.25    197.35 o 
   7   5  10     3656.09     3337.97    467.02 o 
   9   5  10      214.90      385.82    128.37 o 
  11   5  10      755.82      961.62    185.59 o 
  13   5  10      583.23      664.65    162.77 o 
 -14   6  10      324.28      309.47    152.51 o 
 -12   6  10      511.57      432.60    154.17 o 
 -10   6  10     1021.26      942.10    193.68 o 
  -8   6  10      179.51      143.81    114.07 o 
  -6   6  10      133.32       72.63     96.07 o 
  -4   6  10       70.97        0.00     85.42 o 
  -2   6  10        3.25       40.31     84.55 o 
   0   6  10      955.29      945.20    169.68 o 
   2   6  10       53.38       81.52    102.09 o 
   4   6  10       32.34      174.84    132.04 o 
   6   6  10       92.72       31.85     66.95 o 
   8   6  10      171.74      188.98     89.93 o 
  10   6  10      114.37      191.34    105.06 o 
  12   6  10       33.70       96.47     96.49 o 
 -11   7  10      921.07      814.89    201.73 o 
  -9   7  10     2427.51     2024.40    255.21 o 
  -7   7  10     1785.34     1706.95    232.71 o 
  -5   7  10     3739.37     3759.58    287.40 o 
  -3   7  10     3959.97     3671.77    281.34 o 
  -1   7  10     2658.92     2898.51    272.79 o 
   1   7  10     3269.86     3442.87    272.89 o 
   3   7  10     2839.73     2981.61    358.94 o 
   5   7  10     1494.04     1651.77    208.42 o 
   7   7  10      788.15     1035.16    155.07 o 
   9   7  10     1020.33      775.54    173.93 o 
  -8   8  10     1051.66     1082.01    216.91 o 
  -6   8  10     1129.95      894.26    199.07 o 
  -4   8  10     1149.53     1228.85    222.40 o 
  -2   8  10     1518.29     1734.78    353.45 o 
   0   8  10     1153.50     1382.41    288.55 o 
   2   8  10      395.17      236.82    185.46 o 
   4   8  10      273.03      268.88     93.65 o 
   6   8  10      953.64     1011.25    154.78 o 
   8   8  10      449.16      533.21    207.67 o 
  -3   9  10        2.22        0.00    113.46 o 
  -1   9  10        5.11      107.49    126.05 o 
   1   9  10       11.57      121.63    138.78 o 
 -17   1  11        0.35       56.61    102.34 o 
 -15   1  11        1.58       11.92     84.41 o 
 -13   1  11       20.57        0.00     79.00 o 
 -11   1  11       13.77        0.00     66.09 o 
  -9   1  11        1.11       49.43     68.46 o 
  -7   1  11      389.14      428.62     91.47 o 
  -5   1  11      471.72      456.72     84.06 o 
  -3   1  11      482.76      427.31     78.00 o 
  -1   1  11     5565.08     5067.50    255.85 o 
   3   1  11       89.62       42.42     58.81 o 
   5   1  11       97.30      155.55     52.06 o 
  11   1  11       25.63       27.52     61.56 o 
  13   1  11       18.73       73.39     68.96 o 
  15   1  11       12.80       96.60     76.43 o 
 -16   2  11       10.77        0.00    135.04 o 
 -14   2  11        7.82        0.00     78.70 o 
 -12   2  11        0.03       29.46     82.98 o 
 -10   2  11      350.47      469.59    109.15 o 
  -8   2  11        6.56        0.00     62.97 o 
  -6   2  11      524.55      481.40    120.67 o 
  -4   2  11      816.44      854.30    152.26 o 
  -2   2  11      615.79      715.23    127.35 o 
   0   2  11     1286.30     1361.89    152.06 o 
   2   2  11     1740.23     1666.30    163.44 o 
   4   2  11     1040.66      829.00    102.89 o 
   6   2  11     2736.33     2146.41    123.91 o 
   8   2  11        0.83        0.00     53.29 o 
  10   2  11       31.11       86.59     81.49 o 
  12   2  11      128.46       78.72     72.48 o 
  14   2  11        0.74      101.69     74.63 o 
  16   2  11      108.46      101.54     83.73 o 
 -17   3  11       72.08      100.40    110.83 o 
 -15   3  11        5.93      145.23    124.74 o 
 -13   3  11       10.25       33.90    101.30 o 
 -11   3  11     1674.24     1741.52    219.57 o 
  -9   3  11     1716.84     1924.62    213.13 o 
  -7   3  11      546.32      616.87    145.03 o 
  -5   3  11      109.21      139.11     90.78 o 
  -3   3  11      566.92      465.78    122.81 o 
  -1   3  11        6.86       53.70     76.10 o 
   1   3  11        6.93        5.26     72.94 o 
   3   3  11      456.14      373.32     75.85 o 
   5   3  11       32.61      137.66     77.75 o 
   7   3  11      469.87      391.53    104.57 o 
   9   3  11      570.27      505.09    102.17 o 
  11   3  11       78.65       72.64     68.70 o 
  13   3  11      127.55      203.61     89.88 o 
  15   3  11       16.69      103.30     82.73 o 
 -16   4  11        3.51       56.88    111.92 o 
 -14   4  11      236.88      210.44    130.94 o 
 -12   4  11      227.90      187.18    122.34 o 
 -10   4  11      149.09       71.94    110.06 o 
  -8   4  11      146.44      160.43    111.58 o 
  -6   4  11       31.91       24.35     94.60 o 
  -4   4  11      405.07      351.20    122.80 o 
  -2   4  11      989.21     1087.30    243.12 o 
   0   4  11       73.34      149.18    103.00 o 
   2   4  11       14.32       43.22     90.13 o 
   4   4  11     1335.57     1224.78    170.72 o 
   6   4  11     1463.70     1419.50    148.77 o 
   8   4  11     1011.82      852.95    163.54 o 
  10   4  11      470.35      261.03    115.03 o 
  12   4  11       22.70      136.65    102.61 o 
  14   4  11       89.97        0.00     97.08 o 
 -15   5  11      167.51      253.77    149.71 o 
 -13   5  11       98.78      119.93    119.66 o 
 -11   5  11      231.81      165.85    120.39 o 
  -9   5  11      124.04       43.12    107.71 o 
  -7   5  11      229.20      240.40    123.87 o 
  -5   5  11      161.92      182.53    113.20 o 
  -3   5  11        0.37        0.00     87.98 o 
  -1   5  11       60.97        0.00    146.52 o 
   1   5  11     1236.46     1132.60    179.46 o 
   3   5  11      635.95      756.89    155.97 o 
   5   5  11      115.88      124.89     76.56 o 
   7   5  11       40.52      101.23     73.29 o 
   9   5  11      100.15       95.87     96.34 o 
  11   5  11       19.99        0.00     87.66 o 
  13   5  11       81.64      143.49    108.18 o 
 -12   6  11       50.18       43.12    128.95 o 
 -10   6  11       19.68       53.26    113.83 o 
  -8   6  11      145.66      192.72    118.02 o 
  -6   6  11       49.36      137.02    126.05 o 
  -4   6  11      243.12      193.03    114.76 o 
  -2   6  11      349.69      474.95    201.43 o 
   0   6  11        0.03        0.00     81.48 o 
   2   6  11       26.82       83.16    110.18 o 
   4   6  11        5.37        1.17    101.49 o 
   6   6  11        0.01       47.69     70.70 o 
   8   6  11       46.28       48.16     96.00 o 
  10   6  11       12.08        0.00     89.59 o 
 -11   7  11       75.78      152.68    135.30 o 
  -9   7  11      178.02      176.33    131.91 o 
  -7   7  11      219.13      226.52    134.74 o 
  -5   7  11        9.61       32.38    105.42 o 
  -3   7  11      110.70       33.12    111.07 o 
  -1   7  11      550.64      417.83    149.02 o 
   1   7  11      387.39      261.00    130.11 o 
   3   7  11       37.51        0.00    100.64 o 
   5   7  11       59.45      117.86     85.82 o 
   7   7  11       39.53      149.12     88.52 o 
   9   7  11        0.06        0.00     82.41 o 
  -6   8  11      271.82      397.92    163.13 o 
  -4   8  11       75.01       62.10    123.52 o 
  -2   8  11      175.62        0.00    163.74 o 
   0   8  11       16.91      121.16    115.07 o 
   2   8  11       95.80      146.61    130.55 o 
   4   8  11      102.33      339.16    116.07 o 
   6   8  11       96.83      254.24     89.14 o 
 -16   0  12      105.08      151.26    177.72 o 
 -14   0  12      516.26      564.62    237.63 o 
 -12   0  12     1685.68     1512.13    280.56 o 
 -10   0  12     2113.00     1581.52    267.58 o 
  -8   0  12      287.59      263.09    152.26 o 
  -6   0  12     1889.54     1584.52    226.65 o 
  -4   0  12     5265.44     5642.17    338.97 o 
  -2   0  12     1450.45     1418.28    139.28 o 
   0   0  12       52.01       93.35     67.89 o 
   2   0  12     2410.09     2540.99    164.81 o 
   4   0  12     2571.02     2855.08    147.30 o 
   6   0  12     7910.73     7830.74    471.76 o 
   8   0  12     1266.14     1455.22    262.59 o 
  10   0  12      610.98      791.26    220.16 o 
  12   0  12     2325.26     2606.42    363.93 o 
  14   0  12      471.58      905.58    243.62 o 
 -17   1  12      220.26      207.70    111.21 o 
 -15   1  12      648.13      508.20    125.90 o 
 -13   1  12      534.56      589.51    193.95 o 
 -11   1  12      645.25      732.13    125.51 o 
  -9   1  12     1980.84     2027.60    161.69 o 
  -7   1  12      875.56      869.77    115.12 o 
  -5   1  12       34.60      101.23     65.62 o 
  -3   1  12      699.95      791.62    132.12 o 
  -1   1  12      202.71      272.80     96.08 o 
   1   1  12      176.86      119.45     77.48 o 
   3   1  12      281.63      234.52     70.91 o 
   5   1  12      329.77      403.32     74.35 o 
   7   1  12     1479.23     1629.06    183.53 o 
   9   1  12       75.63        7.77     47.70 o 
  11   1  12      137.42       96.17     62.40 o 
  13   1  12      640.64      563.18    140.78 o 
  15   1  12      786.07     1064.39    186.38 o 
 -16   2  12      226.37      297.11    117.85 o 
 -14   2  12      287.83      300.94    111.42 o 
 -12   2  12      156.08      223.66     98.78 o 
 -10   2  12        6.17      154.08    108.68 o 
  -8   2  12      264.54      253.19    121.19 o 
  -6   2  12      404.66      540.43    133.81 o 
  -4   2  12     1168.10     1098.69    159.96 o 
  -2   2  12     1822.85     1826.80    182.15 o 
   0   2  12        7.90        0.00     70.19 o 
   2   2  12      138.46      131.49     90.81 o 
   4   2  12      378.40      433.90     87.80 o 
   6   2  12      789.76      765.45    112.23 o 
   8   2  12     1380.69     1202.12    137.79 o 
  10   2  12      521.07      591.08    114.24 o 
  12   2  12      353.42      358.72     97.89 o 
  14   2  12      259.98      242.53     90.99 o 
 -15   3  12      456.76      533.90    172.86 o 
 -13   3  12     1314.35     1474.92    219.55 o 
 -11   3  12     1558.90     1483.70    209.72 o 
  -9   3  12     2111.29     2219.17    250.11 o 
  -7   3  12     1517.62     1702.28    202.22 o 
  -5   3  12     4900.20     5186.88    423.34 o 
  -3   3  12     3390.62     3285.42    229.60 o 
  -1   3  12     3110.04     2676.38    301.03 o 
   1   3  12     7527.58     7234.56    319.21 o 
   3   3  12     3596.66     3501.92    215.24 o 
   5   3  12     2434.01     2129.28    134.93 o 
   7   3  12     1182.38     1030.73    129.01 o 
   9   3  12     1061.06      916.32    129.02 o 
  11   3  12      617.74      675.49    123.44 o 
  13   3  12      728.89      890.49    146.44 o 
 -14   4  12      182.67      200.11    139.31 o 
 -12   4  12      613.07      635.70    174.22 o 
 -10   4  12      181.16      124.82    126.80 o 
  -8   4  12      613.46      575.05    152.59 o 
  -6   4  12     1721.62     1602.09    209.24 o 
  -4   4  12      843.31      887.59    161.75 o 
  -2   4  12      175.87       49.42    156.26 o 
   0   4  12      691.62      634.93    141.14 o 
   2   4  12      913.04      796.42    158.75 o 
   4   4  12     1897.77     1812.88    203.86 o 
   6   4  12      176.54      133.78     78.88 o 
   8   4  12      162.54       89.77     85.42 o 
  10   4  12      595.98      296.35    123.67 o 
  12   4  12       31.65       44.58     91.41 o 
 -13   5  12       93.14        0.00    106.05 o 
 -11   5  12      191.91       77.96    121.44 o 
  -9   5  12        1.86        0.00     98.20 o 
  -7   5  12      416.68      398.36    138.76 o 
  -5   5  12      184.21      115.38     98.05 o 
  -3   5  12        3.29        0.00     97.85 o 
  -1   5  12       69.84       99.19     98.17 o 
   1   5  12       64.53      198.74    117.43 o 
   3   5  12      212.64      263.09    180.47 o 
   5   5  12      571.13      783.51    129.97 o 
   7   5  12      740.78      805.75    171.98 o 
   9   5  12      466.33      620.06    156.23 o 
  11   5  12      350.92      520.62    149.98 o 
 -12   6  12     1119.00     1029.74    209.11 o 
 -10   6  12      580.07      594.53    169.25 o 
  -8   6  12      696.48      781.89    176.92 o 
  -6   6  12     2369.73     2015.23    247.92 o 
  -4   6  12     1094.38     1105.07    199.58 o 
  -2   6  12     4681.16     4553.87    450.79 o 
   0   6  12     2928.25     2758.70    269.33 o 
   2   6  12     3370.81     3028.23    288.80 o 
   4   6  12     3330.85     3169.69    448.80 o 
   6   6  12      641.27      694.07    142.78 o 
   8   6  12      942.60      698.85    166.57 o 
  10   6  12      618.87      697.39    169.66 o 
  -9   7  12       70.15      122.79    121.96 o 
  -7   7  12       99.81       54.99    114.61 o 
  -5   7  12     1560.16     1345.23    221.65 o 
  -3   7  12     1278.90     1357.74    223.16 o 
  -1   7  12     1040.38     1067.66    204.78 o 
   1   7  12     1127.70      843.10    189.18 o 
   3   7  12      569.88      788.62    193.70 o 
   5   7  12      398.84      513.05    237.63 o 
   7   7  12      406.76      478.97    124.01 o 
  -4   8  12       61.31       65.15    123.90 o 
  -2   8  12      458.81      449.28    155.54 o 
   0   8  12      852.72     1062.48    270.83 o 
   2   8  12      271.87      405.50    135.05 o 
 -15   1  13       30.28      167.03    115.32 o 
 -13   1  13      217.55      194.03    101.66 o 
 -11   1  13      178.35      344.80    108.13 o 
  -9   1  13      227.28      257.59     94.70 o 
  -7   1  13       46.67       72.48     92.39 o 
  -5   1  13        0.22        0.00     95.35 o 
  -3   1  13        4.23        0.00     70.98 o 
  -1   1  13       33.31       32.79     79.84 o 
   1   1  13       49.72      108.57     75.44 o 
   3   1  13      321.79      277.33     71.72 o 
   5   1  13      149.16      329.53     83.79 o 
   7   1  13     1151.81     1252.77    138.69 o 
   9   1  13       89.97       89.70     84.42 o 
  11   1  13       14.14      117.91     81.81 o 
  13   1  13       25.92       43.50     85.06 o 
 -14   2  13       16.29      140.78    123.51 o 
 -12   2  13       13.72       64.06    113.47 o 
 -10   2  13       20.71       31.63     95.80 o 
  -8   2  13      414.37      390.32    129.34 o 
  -6   2  13       31.40        0.00     77.11 o 
  -4   2  13      285.34      269.35    111.90 o 
  -2   2  13     1331.94     1247.53    167.73 o 
   0   2  13       21.10        1.02     99.34 o 
   2   2  13     1010.23      939.07    148.91 o 
   4   2  13        0.07       18.01     64.77 o 
   6   2  13        0.62       98.90     82.50 o 
   8   2  13      226.27      257.40     84.40 o 
  10   2  13      119.01      128.19     77.83 o 
  12   2  13        6.71       79.20     68.94 o 
  14   2  13       14.59       73.46     85.51 o 
 -15   3  13      157.62      220.69    128.65 o 
 -13   3  13      194.11       66.65    110.06 o 
 -11   3  13        4.30      112.76    112.23 o 
  -9   3  13       86.16      176.56    119.02 o 
  -7   3  13       36.04        0.00     94.27 o 
  -5   3  13      103.61       57.23    171.73 o 
  -3   3  13       22.74       46.57    101.57 o 
  -1   3  13      146.82      491.73    205.68 o 
   1   3  13      190.94      201.84    102.60 o 
   3   3  13       54.15       11.42     87.78 o 
   5   3  13       56.29       65.01     71.63 o 
   7   3  13       33.53        0.00     65.69 o 
   9   3  13       52.92        0.00     78.66 o 
  11   3  13      206.42      173.93    134.79 o 
  13   3  13       52.97       36.14     89.13 o 
 -14   4  13      414.65      325.76    153.95 o 
 -12   4  13      122.71      265.18    140.84 o 
 -10   4  13      151.50       72.68    110.92 o 
  -8   4  13       44.91        0.00     91.90 o 
  -6   4  13      302.95      159.90    115.33 o 
  -4   4  13      208.04       84.72    166.74 o 
  -2   4  13      105.68      213.20    120.14 o 
   0   4  13        0.16       58.12     91.50 o 
   2   4  13       82.29      166.93    105.29 o 
   4   4  13     1447.16     1539.46    197.68 o 
   6   4  13      566.48      596.44    150.26 o 
   8   4  13       51.52       52.27     89.63 o 
  10   4  13      317.22      436.54    138.70 o 
  12   4  13        2.04       37.76     99.67 o 
 -11   5  13       29.59       17.27    106.90 o 
  -9   5  13       96.19       14.23    104.99 o 
  -7   5  13      409.57      360.28    138.53 o 
  -5   5  13     1095.27     1172.78    265.33 o 
  -3   5  13      392.40      566.05    157.97 o 
  -1   5  13      178.57      296.36    127.53 o 
   1   5  13      583.54      551.29    177.22 o 
   3   5  13      156.10       82.50    109.63 o 
   5   5  13     1756.51     1509.37    171.80 o 
   7   5  13      680.40      585.24    148.57 o 
   9   5  13       79.35       70.17     98.84 o 
  11   5  13        2.44       61.59    101.22 o 
 -10   6  13      391.49      364.73    164.40 o 
  -8   6  13       96.15      273.96    132.06 o 
  -6   6  13        5.39       74.83    109.84 o 
  -4   6  13        4.54       33.17     93.57 o 
  -2   6  13      106.22      175.72    209.67 o 
   0   6  13      557.77      506.44    177.22 o 
   2   6  13       46.50        5.94     89.46 o 
   4   6  13      253.47      349.07    221.15 o 
   6   6  13      269.68      168.74     86.14 o 
   8   6  13        7.78       75.06     94.16 o 
  -7   7  13      434.47      450.94    163.61 o 
  -5   7  13       94.90       85.74     96.24 o 
  -3   7  13       38.92      136.14    116.22 o 
  -1   7  13       61.67       75.22    115.92 o 
   1   7  13      388.13      434.63    160.60 o 
   3   7  13      322.13      319.20    144.24 o 
   5   7  13       89.07      210.31     98.78 o 
 -14   0  14      228.93      414.85    151.76 o 
 -12   0  14      713.24      307.52    188.21 o 
 -10   0  14      237.04      205.68    167.74 o 
  -8   0  14       84.80       89.36    137.29 o 
  -6   0  14      471.52      581.59    180.72 o 
  -4   0  14      126.27      245.12    156.75 o 
  -2   0  14      245.66      149.77    147.77 o 
   0   0  14        3.11      226.65    152.76 o 
   2   0  14       24.90       76.38    141.28 o 
   4   0  14       40.05       44.43    110.83 o 
   6   0  14      428.93      497.22    176.22 o 
   8   0  14      781.49      816.72    216.16 o 
  10   0  14      320.98      447.30    179.22 o 
  12   0  14      131.82      228.14    143.77 o 
 -15   1  14      268.80      502.13    163.57 o 
 -13   1  14      152.14      159.82    114.84 o 
 -11   1  14      360.11      265.08    126.87 o 
  -9   1  14     1854.41     1904.34    288.80 o 
  -7   1  14     2491.13     2276.44    278.56 o 
  -5   1  14     3680.28     4088.86    257.94 o 
  -3   1  14     1726.59     1650.58    185.58 o 
  -1   1  14      511.30      500.22    122.10 o 
   1   1  14     2628.87     2537.31    189.86 o 
   3   1  14     3187.83     3267.58    213.68 o 
   5   1  14     3285.08     3906.51    253.95 o 
   7   1  14      630.49     1059.61    174.04 o 
   9   1  14      137.71      226.60     99.32 o 
  11   1  14      333.93      366.25    118.12 o 
  13   1  14      825.11      958.64    177.74 o 
 -14   2  14       88.32       57.03    110.81 o 
 -12   2  14       31.94       27.44    100.24 o 
 -10   2  14      252.53      292.46    130.22 o 
  -8   2  14      559.07      494.17    141.77 o 
  -6   2  14     3124.86     3711.64    259.79 o 
  -4   2  14     5085.88     5258.96    567.11 o 
  -2   2  14     2612.04     2388.21    368.92 o 
   0   2  14      667.07      918.56    227.64 o 
   2   2  14      480.07      426.14    175.23 o 
   4   2  14     2781.14     3009.39    213.66 o 
   6   2  14     4246.53     4118.02    211.55 o 
   8   2  14      474.11      347.76     92.19 o 
  10   2  14      484.66      538.62    108.95 o 
  12   2  14      676.19      710.42    148.06 o 
 -13   3  14       53.25      205.12    133.36 o 
 -11   3  14       47.78      132.21    119.56 o 
  -9   3  14      472.55      577.67    162.38 o 
  -7   3  14     1338.98     1352.23    203.78 o 
  -5   3  14      388.13      634.10    154.01 o 
  -3   3  14       70.66       49.61     95.49 o 
  -1   3  14       91.07      350.45    198.19 o 
   1   3  14      955.84      783.42    158.56 o 
   3   3  14      830.05      824.03    154.67 o 
   5   3  14        2.13        0.00     69.52 o 
   7   3  14      123.59       93.93     89.53 o 
   9   3  14       35.57        0.00     74.11 o 
  11   3  14       23.59      121.17     93.27 o 
 -12   4  14      414.63      381.14    154.41 o 
 -10   4  14      340.29      341.13    161.63 o 
  -8   4  14     1264.07     1221.40    210.94 o 
  -6   4  14      867.81      653.35    167.16 o 
  -4   4  14      142.19      216.77    108.33 o 
  -2   4  14     1570.72     1268.58    225.65 o 
   0   4  14      993.67      852.79    167.57 o 
   2   4  14     2479.44     2709.10    242.86 o 
   4   4  14     1499.67     1561.74    208.66 o 
   6   4  14      147.01      314.55    123.40 o 
   8   4  14     1184.30     1185.87    199.37 o 
  10   4  14      253.31      302.43    124.87 o 
 -11   5  14       14.89        0.00    121.73 o 
  -9   5  14      245.09      190.04    141.95 o 
  -7   5  14      182.22      274.76    140.84 o 
  -5   5  14      370.51      237.90    126.15 o 
  -3   5  14      411.55      406.25    144.05 o 
  -1   5  14      340.66      361.93    218.16 o 
   1   5  14      656.29      532.45    156.91 o 
   3   5  14      399.08      460.48    240.87 o 
   5   5  14     1552.51     1487.06    175.83 o 
   7   5  14     1355.42      790.63    175.97 o 
   9   5  14      375.02      302.25    133.95 o 
  -8   6  14      685.37      583.74    184.70 o 
  -6   6  14      125.80      382.39    142.09 o 
  -4   6  14        1.60        0.00     86.83 o 
  -2   6  14        6.91      103.13    109.24 o 
   0   6  14      123.81      182.00    128.31 o 
   2   6  14      854.16      837.39    188.67 o 
   4   6  14      851.31      757.40    258.35 o 
   6   6  14      362.09      211.36    122.56 o 
  -5   7  14      623.85      727.54    181.48 o 
  -3   7  14      831.51      561.94    155.35 o 
  -1   7  14      506.76      769.30    264.09 o 
   1   7  14      660.40      874.96    367.18 o 
   3   7  14      636.59      980.85    258.84 o 
 -13   1  15        4.53       10.65    112.12 o 
 -11   1  15        0.35        2.84    112.75 o 
  -9   1  15        9.41        0.00    107.83 o 
  -7   1  15       52.56       17.51    102.31 o 
  -5   1  15        0.05      103.14    105.95 o 
  -3   1  15      224.01      306.02    111.58 o 
  -1   1  15      836.40      888.11    235.13 o 
   1   1  15      346.22      351.75    117.27 o 
   3   1  15      227.31      298.53    163.74 o 
   5   1  15      714.70      775.98    154.28 o 
   7   1  15       89.15      190.04     88.04 o 
   9   1  15      162.48      218.41    102.54 o 
  11   1  15        2.90      105.00     92.11 o 
 -12   2  15       10.15       57.65    117.17 o 
 -10   2  15        7.96       84.45    116.91 o 
  -8   2  15      524.39      599.97    154.96 o 
  -6   2  15      974.37     1140.17    190.20 o 
  -4   2  15       43.81       59.79    104.25 o 
  -2   2  15      328.89      463.26    132.22 o 
   0   2  15      213.19       47.92    161.25 o 
   2   2  15       13.08        0.00     68.81 o 
   4   2  15       22.33       87.01     60.76 o 
   6   2  15      157.67      305.15    104.98 o 
   8   2  15      284.86      407.27    115.37 o 
  10   2  15      108.68      231.93    128.55 o 
 -11   3  15      106.94      106.45    130.66 o 
  -9   3  15      314.68      307.48    139.73 o 
  -7   3  15      528.11      345.12    147.20 o 
  -5   3  15       10.86       32.74    103.15 o 
  -3   3  15       19.67      132.94    111.49 o 
  -1   3  15      100.32      204.23    138.28 o 
   1   3  15      392.97      376.23    128.27 o 
   3   3  15      471.77      493.15    143.54 o 
   5   3  15      359.80      338.04    118.33 o 
   7   3  15      215.69      246.44    105.86 o 
   9   3  15        1.84       39.95     83.77 o 
 -10   4  15       29.80       55.72    133.76 o 
  -8   4  15        0.06       59.14    123.30 o 
  -6   4  15       44.07      114.26    113.19 o 
  -4   4  15      721.99      919.89    209.17 o 
  -2   4  15     1307.38     1294.27    207.95 o 
   0   4  15      676.09      575.48    156.17 o 
   2   4  15      450.91      386.09    136.01 o 
   4   4  15       88.80       35.83     95.70 o 
   6   4  15      114.87       46.22     91.97 o 
   8   4  15       86.13      130.12     98.90 o 
  -9   5  15      175.62      176.31    145.12 o 
  -7   5  15      120.15      395.02    193.45 o 
  -5   5  15      134.31       74.37    119.60 o 
  -3   5  15      344.64      408.72    149.18 o 
  -1   5  15       52.61      178.22    218.16 o 
   1   5  15      456.45      591.74    164.74 o 
   3   5  15      226.15      368.65    223.65 o 
   5   5  15        3.52       89.41     91.34 o 
   7   5  15       69.19       15.26    140.03 o 
  -6   6  15      155.99      239.12    124.06 o 
  -4   6  15       22.56      158.87    115.61 o 
  -2   6  15      297.36      405.65    133.05 o 
   0   6  15      206.41      378.20    147.88 o 
   2   6  15       89.29      116.69    111.48 o 
   4   6  15       47.70      110.99    126.80 o 
 -12   0  16      735.63      817.72    284.55 o 
 -10   0  16      169.26      102.84    158.25 o 
  -8   0  16       28.55      222.15    172.73 o 
  -6   0  16     1231.38     1624.96    324.49 o 
  -4   0  16      923.63     1067.33    280.56 o 
  -2   0  16     1845.20     2118.18    327.49 o 
   0   0  16     2032.01     2069.76    313.51 o 
   2   0  16      601.22      483.24    181.22 o 
   4   0  16      780.78      960.50    238.63 o 
   6   0  16      252.10      311.51    157.75 o 
   8   0  16      305.84      339.97    154.76 o 
  10   0  16      512.89      376.41    186.21 o 
 -11   1  16       16.01        0.00    215.16 o 
  -9   1  16       19.83      133.72    111.66 o 
  -7   1  16      680.69      785.77    260.59 o 
  -5   1  16     1083.55     1276.50    301.53 o 
  -3   1  16       83.83      237.13    170.73 o 
  -1   1  16        8.42       98.18    113.31 o 
   1   1  16      419.33      624.73    136.50 o 
   3   1  16     2007.71     2024.83    309.02 o 
   5   1  16      635.00      958.89    183.46 o 
   7   1  16      299.33      371.76    115.77 o 
   9   1  16      250.69      376.38    119.30 o 
 -10   2  16       37.53      141.16    125.46 o 
  -8   2  16      464.31      477.04    154.22 o 
  -6   2  16     1160.56     1351.92    208.04 o 
  -4   2  16      983.31      991.84    182.31 o 
  -2   2  16     1324.71     1429.43    195.42 o 
   0   2  16      360.09      265.58    185.71 o 
   2   2  16      725.45      983.46    252.60 o 
   4   2  16     2898.89     2909.95    312.01 o 
   6   2  16      522.64      753.37    153.58 o 
   8   2  16      143.56      413.71    116.31 o 
 -11   3  16      277.37      367.60    153.00 o 
  -9   3  16      661.16      549.05    173.17 o 
  -7   3  16      860.95     1115.09    203.41 o 
  -5   3  16     1014.44     1255.83    288.05 o 
  -3   3  16      779.53      874.39    177.96 o 
  -1   3  16      856.32     1080.03    191.83 o 
   1   3  16     2550.99     2316.98    239.29 o 
   3   3  16     1187.07     1226.90    185.70 o 
   5   3  16     2005.56     2098.49    399.13 o 
   7   3  16     1222.19      922.17    168.38 o 
  -8   4  16       52.38      207.27    129.89 o 
  -6   4  16       17.04       91.00    113.78 o 
  -4   4  16      116.88      103.42    119.45 o 
  -2   4  16       65.52       34.81    139.03 o 
   0   4  16       20.02      444.80    226.65 o 
   2   4  16        6.18      117.47    117.63 o 
   4   4  16       17.03        0.00    112.82 o 
   6   4  16      387.02      406.90    139.95 o 
  -7   5  16      209.16      562.47    161.56 o 
  -5   5  16      436.75      485.20    149.26 o 
  -3   5  16      423.98      472.92    147.39 o 
  -1   5  16      213.85      577.50    160.40 o 
   1   5  16       19.44       73.38    115.07 o 
   3   5  16       69.93       80.73    105.58 o 
  -9   1  17      200.05      265.58    187.21 o 
  -7   1  17      771.06     1186.14    299.53 o 
  -5   1  17      394.31      361.93    200.69 o 
  -3   1  17      160.81      424.29    138.90 o 
  -1   1  17       47.47      116.80    135.54 o 
   1   1  17      719.88     1107.77    269.58 o 
   3   1  17      948.15      915.07    223.15 o 
   5   1  17      354.78      415.42    116.08 o 
   7   1  17       83.32      197.88    135.54 o 
  -8   2  17       52.84      123.45    125.95 o 
  -6   2  17      104.17      141.78    185.71 o 
  -4   2  17       39.12      101.34    170.73 o 
  -2   2  17       12.47       96.35    173.23 o 
   0   2  17       55.57      141.78    173.73 o 
   2   2  17      377.80      540.65    217.16 o 
   4   2  17      979.54     1274.01    290.55 o 
   6   2  17       89.51      156.26    128.30 o 
  -7   3  17       70.85      212.92    117.90 o 
  -5   3  17       45.71      165.28    129.30 o 
  -3   3  17      104.01      196.38    125.95 o 
  -1   3  17      113.22      227.34    125.71 o 
   1   3  17      389.58      808.23    262.59 o 
   5   3  17       48.57      253.60    136.29 o 
  -6   4  17      386.61      391.64    147.68 o 
  -4   4  17       41.81        0.00    107.71 o 
  -2   4  17      104.47      269.96    134.77 o 
   0   4  17      194.06      416.10    140.56 o 
   2   4  17      341.73      439.98    163.49 o 
   4   4  17      134.95       17.97    126.30 o 
  -8   0  18      205.97      504.21    213.17 o 
  -6   0  18        3.42      398.38    189.20 o 
  -4   0  18      447.41      635.51    227.14 o 
  -2   0  18       65.29      228.14    183.71 o 
   0   0  18       97.57      123.81    166.74 o 
   4   0  18      100.48      340.97    161.25 o 
  -7   1  18      466.10      876.42    181.77 o 
  -5   1  18      374.84      696.18    159.63 o 
  -3   1  18      179.60      554.70    157.56 o 
  -1   1  18       24.79      264.19    127.83 o 
   1   1  18      896.51     1490.67    297.53 o 
   3   1  18      703.96      794.76    211.67 o 
   5   1  18      330.94      534.32    128.30 o 
  -6   2  18      173.30      346.46    192.20 o 
  -4   2  18      543.85      948.02    252.11 o 
  -2   2  18     1377.85     1584.02    332.48 o 
   0   2  18     1410.29     1266.02    299.53 o 
   4   2  18      784.63     1091.79    260.59 o 
  -3   3  18       64.67      333.48    180.22 o 
  -1   3  18       20.16      276.07    213.67 o 
   1   3  18       81.53      251.11    202.18 o 
                                                 
